# Supplementary material for: N,N-Bis(diphenyl­phosphino)-1,2-dimethyl­propyl­amine
Source: Acta Crystallogr Sect E Struct Rep Online. 2008 Jan 23;64(Pt 2):o480. doi: 10.1107/S1600536808001839 (PMC2960458; doi:10.1107/S1600536808001839)
Supplement: Supplementary file 2 [file e-64-0o480-Isup2.hkl]

#
# h,k,l, Fc-squared, Fo-squared, sigma(Fo-squared) and status flag
#
data_I
_shelx_title ' I         P-1          R = 0.05'
_shelx_refln_list_code          4
_shelx_F_calc_maximum      119.51
_exptl_crystal_F_000       484.00
_reflns_d_resolution_high  0.7503
 
loop_
 _symmetry_equiv_pos_as_xyz
 'x, y, z'
 '-x, -y, -z'
 
_cell_length_a     9.2420
_cell_length_b    10.4540
_cell_length_c    12.8990
_cell_angle_alpha  91.031
_cell_angle_beta   98.188
_cell_angle_gamma 102.775
 
_shelx_F_squared_multiplier     1.000
 
loop_
 _refln_index_h
 _refln_index_k
 _refln_index_l
 _refln_F_squared_calc
 _refln_F_squared_meas
 _refln_F_squared_sigma
 _refln_observed_status
   1   0   0      203.12      196.90      3.06 o
   2   0   0       36.37       47.73      0.72 o
   3   0   0      669.50      663.95      6.87 o
   4   0   0      115.53      151.29      2.03 o
   5   0   0      156.15      105.64      2.07 o
   6   0   0      456.26      448.64      6.06 o
   7   0   0        7.71        8.05      0.98 o
   8   0   0        5.74       10.17      1.13 o
   9   0   0      331.63      322.56      7.08 o
  10   0   0      206.78      207.94      6.17 o
  11   0   0      225.74      229.30      8.92 o
 -12   1   0        3.28       -2.45      2.45 o
 -11   1   0        2.59        1.72      1.78 o
 -10   1   0        5.56        4.86      1.77 o
  -9   1   0       74.37       68.22      3.20 o
  -8   1   0        0.44       -0.79      1.02 o
  -7   1   0      146.55      143.23      2.78 o
  -6   1   0       26.69       37.65      1.17 o
  -5   1   0      898.75      946.37     10.32 o
  -4   1   0     1140.76     1218.08     11.87 o
  -3   1   0      144.97      131.52      1.83 o
  -2   1   0       21.39       23.49      0.51 o
  -1   1   0     2529.44     2747.81     36.80 o
   0   1   0      105.15       46.63      2.26 o
   1   1   0     5877.19     5377.88     50.21 o
   2   1   0     3561.46     3379.66     31.61 o
   3   1   0        0.33        4.33      0.43 o
   4   1   0      814.26      701.78      8.77 o
   5   1   0       95.40       83.82      1.75 o
   6   1   0       72.38       45.77      1.42 o
   7   1   0      957.64      907.50     12.48 o
   8   1   0       17.69       21.16      2.01 o
   9   1   0      558.81      554.14     10.68 o
  10   1   0       36.98       38.41      2.71 o
  11   1   0       64.02       63.43      3.75 o
 -12   2   0        0.19       -1.05      2.67 o
 -11   2   0        0.61       -0.76      1.77 o
 -10   2   0      135.69      130.52      6.19 o
  -9   2   0      112.42      120.97      4.13 o
  -8   2   0     1627.10     1559.02     31.37 o
  -7   2   0       65.26       69.02      2.01 o
  -6   2   0      662.27      642.18      7.68 o
  -5   2   0      177.29      160.33      2.39 o
  -4   2   0      118.00      110.87      1.65 o
  -3   2   0      194.19      197.91      2.54 o
  -2   2   0     1628.51     1801.54     20.02 o
  -1   2   0      280.64      290.71      3.58 o
   0   2   0     1847.61     1762.94     19.15 o
   1   2   0    11152.42    10612.78     98.83 o
   2   2   0       12.10       14.07      0.60 o
   3   2   0        0.80        7.85      0.68 o
   4   2   0       49.26       58.86      1.45 o
   5   2   0       10.70       17.44      1.05 o
   6   2   0       32.63       28.24      1.29 o
   7   2   0       97.50      122.31      2.99 o
   8   2   0      117.05      102.31      3.35 o
   9   2   0       66.07       59.39      2.65 o
  10   2   0      176.28      187.44      5.57 o
  11   2   0      129.97      134.07      5.39 o
 -12   3   0      333.07      331.88     11.31 o
 -11   3   0       16.51       18.08      2.76 o
 -10   3   0       63.42       67.10      3.24 o
  -9   3   0      352.97      355.02      8.04 o
  -8   3   0     1108.59     1110.70     23.53 o
  -7   3   0      873.63      827.37     10.53 o
  -6   3   0     1135.57     1188.88     14.43 o
  -5   3   0        3.82        4.08      0.45 o
  -4   3   0      372.95      371.48      4.74 o
  -3   3   0      327.65      399.06      5.16 o
  -2   3   0      393.05      455.12      5.49 o
  -1   3   0     1375.69     1378.78     27.46 o
   0   3   0     2830.87     2807.95     34.53 o
   1   3   0     3553.08     3317.28     37.96 o
   2   3   0      503.72      521.72      6.59 o
   3   3   0       17.88       23.14      0.92 o
   4   3   0      847.28      847.75     11.13 o
   5   3   0      128.19      111.25      2.94 o
   6   3   0      705.31      679.06      9.75 o
   7   3   0       59.48       50.94      1.93 o
   8   3   0        0.58        0.15      1.23 o
   9   3   0        0.44        3.89      1.79 o
  10   3   0       26.14       30.01      2.70 o
  11   3   0       71.98       80.96     10.38 o
 -12   4   0        9.25        8.12      4.04 o
 -11   4   0      129.00      121.28      5.14 o
 -10   4   0      142.94      151.61      4.79 o
  -9   4   0       36.54       34.93      2.62 o
  -8   4   0       20.81       21.71      2.51 o
  -7   4   0      423.42      399.56      6.04 o
  -6   4   0      804.38      879.37     10.90 o
  -5   4   0     1887.06     1821.82     22.84 o
  -4   4   0      286.48      307.11      4.44 o
  -3   4   0     2572.48     2911.84     42.74 o
  -2   4   0        7.92        4.97      0.41 o
  -1   4   0      299.96      308.53      5.64 o
   0   4   0     2990.19     2768.38     42.17 o
   1   4   0       18.92       24.96      0.99 o
   2   4   0     1384.41     1230.53     15.73 o
   3   4   0      170.72      128.06      2.38 o
   4   4   0        5.46        5.80      0.82 o
   5   4   0     1936.32     1800.85     25.17 o
   6   4   0       35.26       39.50      1.86 o
   7   4   0        7.80        8.35      1.22 o
   8   4   0      297.38      306.82      6.79 o
   9   4   0       14.64       19.54      4.03 o
  10   4   0       24.24       30.56      2.79 o
 -12   5   0        0.17       -0.98      6.25 o
 -11   5   0       20.82       26.06      3.86 o
 -10   5   0       60.89       53.49      3.26 o
  -9   5   0        4.58        4.52      2.19 o
  -8   5   0      194.07      186.41      4.88 o
  -7   5   0      105.09      120.11      3.00 o
  -6   5   0      155.17      153.85      3.93 o
  -5   5   0      466.30      512.51      7.04 o
  -4   5   0       69.66       51.06      2.05 o
  -3   5   0      370.32      454.18      7.43 o
  -2   5   0     1196.03     1263.91     17.27 o
  -1   5   0     1454.88     1483.49     20.22 o
   0   5   0        0.01       -0.19      0.64 o
   1   5   0     1422.62     1302.97     18.12 o
   2   5   0     2527.62     2572.56     34.90 o
   3   5   0      348.31      325.11      5.61 o
   4   5   0      975.01      928.12     13.74 o
   5   5   0        0.14        2.65      1.02 o
   6   5   0      358.47      380.79      7.63 o
   7   5   0      148.28      155.24      3.66 o
   8   5   0       37.81       44.58      2.62 o
   9   5   0       34.65       36.54      6.99 o
  10   5   0      102.30       92.08      4.31 o
 -11   6   0      117.60      124.27      7.21 o
 -10   6   0      115.84      117.99      8.17 o
  -9   6   0      277.19      257.77      6.41 o
  -8   6   0      924.76      956.24     17.42 o
  -7   6   0      625.64      579.09     11.08 o
  -6   6   0       40.50       45.13      2.02 o
  -5   6   0       54.39       60.81      1.89 o
  -4   6   0       22.44       18.71      1.18 o
  -3   6   0      211.81      244.06      5.48 o
  -2   6   0      265.86      250.24      4.15 o
  -1   6   0       20.93       24.49      1.20 o
   0   6   0      530.53      531.49      9.82 o
   1   6   0      367.18      347.43      5.79 o
   2   6   0       86.68       93.44      2.52 o
   3   6   0       19.76       20.74      1.38 o
   4   6   0      212.58      186.80      4.11 o
   5   6   0       53.95       45.64      2.42 o
   6   6   0      446.03      458.84      8.17 o
   7   6   0      122.12      147.39      4.06 o
   8   6   0      156.64      157.77     11.16 o
   9   6   0        8.04        5.78      2.96 o
 -11   7   0      155.57      164.27      8.30 o
 -10   7   0      484.05      462.92     15.18 o
  -9   7   0       24.33       29.29      3.61 o
  -8   7   0       49.96       49.99      2.35 o
  -7   7   0      729.17      757.14     20.48 o
  -6   7   0     1436.35     1450.10     28.87 o
  -5   7   0        0.99        1.97      0.81 o
  -4   7   0      301.00      297.44      5.20 o
  -3   7   0      343.02      342.00      6.46 o
  -2   7   0      296.62      231.53      4.06 o
  -1   7   0        5.75        2.75      0.83 o
   0   7   0      187.06      200.23      4.68 o
   1   7   0      140.00      132.49      3.23 o
   2   7   0       15.61       16.02      1.29 o
   3   7   0       19.51       14.30      1.54 o
   4   7   0      129.67      111.28      3.82 o
   5   7   0      113.04      115.74      3.40 o
   6   7   0      131.58      137.22      3.86 o
   7   7   0        0.74        1.10      1.64 o
   8   7   0        0.34       -0.56      1.94 o
 -11   8   0      334.64      307.58     12.00 o
 -10   8   0      124.11      127.04     19.76 o
  -9   8   0       19.54       22.56      3.38 o
  -8   8   0     1342.56     1282.04     33.32 o
  -7   8   0      985.13     1049.03     21.63 o
  -6   8   0        0.38        5.13      1.29 o
  -5   8   0      547.12      555.64     12.24 o
  -4   8   0        5.06        8.39      1.22 o
  -3   8   0      379.88      374.50      7.93 o
  -2   8   0      948.26      931.66     13.69 o
  -1   8   0      645.92      600.51     11.14 o
   0   8   0      399.85      369.35      7.64 o
   1   8   0      163.47      158.92      3.64 o
   2   8   0      891.85      849.02     14.04 o
   3   8   0       31.24       39.26      1.99 o
   4   8   0       40.57       40.63      2.13 o
   5   8   0       62.14       68.28      2.77 o
   6   8   0      112.79      134.05      4.02 o
   7   8   0       20.62       14.55      2.96 o
   8   8   0      201.71      219.74      8.20 o
 -10   9   0        0.16        2.06      4.23 o
  -9   9   0       73.98       63.22      4.97 o
  -8   9   0        2.09        7.59      2.68 o
  -7   9   0      177.98      173.28      7.36 o
  -6   9   0      287.04      302.27      7.62 o
  -5   9   0      122.67      130.13      4.53 o
  -4   9   0      178.90      182.41      5.37 o
  -3   9   0       31.80       31.56      3.51 o
  -2   9   0       52.21       47.31      4.40 o
  -1   9   0      513.74      467.73     10.48 o
   0   9   0       22.69       36.70      1.82 o
   1   9   0      582.26      532.59      8.86 o
   2   9   0        3.13        7.78      1.31 o
   3   9   0      267.05      255.65      5.47 o
   4   9   0      181.83      179.21      5.34 o
   5   9   0      135.53      125.96      4.20 o
   6   9   0       99.09       99.04      4.50 o
   7   9   0      252.18      275.24      9.25 o
 -10  10   0        4.71        5.96      3.29 o
  -9  10   0      212.89      211.11      9.20 o
  -8  10   0      445.87      431.22     18.97 o
  -7  10   0        0.08        2.31      2.36 o
  -6  10   0      371.97      363.19      8.89 o
  -5  10   0        2.32        2.82      1.63 o
  -4  10   0      270.94      264.91      7.10 o
  -3  10   0      198.47      195.61      8.82 o
  -2  10   0      812.63      771.08     15.93 o
  -1  10   0       62.77       63.41      2.93 o
   0  10   0       78.02       80.09      2.88 o
   1  10   0       24.89       19.19      1.76 o
   2  10   0        1.97        3.22      1.39 o
   3  10   0       11.89       15.15      1.84 o
   4  10   0       16.15       13.48      1.94 o
   5  10   0      110.43      116.47      6.78 o
   6  10   0       68.88       93.33      4.60 o
  -9  11   0      256.53      248.89     10.22 o
  -8  11   0      127.53      118.42     12.47 o
  -7  11   0      983.83     1034.51     28.02 o
  -6  11   0      210.86      205.04      8.40 o
  -5  11   0      385.58      404.84     11.13 o
  -4  11   0       77.25       74.68      3.58 o
  -3  11   0       16.50       14.08      2.49 o
  -2  11   0      468.49      475.96     23.33 o
  -1  11   0      323.15      317.16      7.39 o
   0  11   0       55.05       57.88      2.60 o
   1  11   0      148.09      142.46      4.22 o
   2  11   0       19.37       20.70      2.02 o
   3  11   0       14.15       13.72      1.97 o
   4  11   0        0.46       -0.66      1.83 o
   5  11   0       17.33       19.46      2.81 o
  -8  12   0      438.91      472.00     15.58 o
  -7  12   0       23.21       27.34      5.84 o
  -6  12   0      125.44      108.00      9.57 o
  -5  12   0      341.65      369.44     12.45 o
  -4  12   0       12.56       11.86      2.52 o
  -3  12   0      357.91      369.01     11.88 o
  -2  12   0      174.07      184.37      7.74 o
  -1  12   0       48.47       46.34      2.36 o
   0  12   0      617.96      618.45     11.36 o
   1  12   0       13.07       14.72      2.03 o
   2  12   0      112.31      109.87      3.97 o
   3  12   0       72.73       88.29      4.28 o
  -6  13   0       48.62       45.44      6.61 o
  -5  13   0       18.75       13.50      4.76 o
  -4  13   0      235.79      214.40     13.34 o
  -3  13   0        2.63       -0.36      2.28 o
  -2  13   0       76.31       76.70      3.99 o
  -1  13   0       85.37       74.15      3.98 o
   0  13   0       85.72       95.21      3.57 o
   1  13   0      168.95      183.09      6.23 o
  -1 -13   1       47.23       57.40      2.86 o
   0 -13   1      399.55      399.75      9.93 o
   1 -13   1       68.07       76.37      3.96 o
   2 -13   1      109.66      118.45      5.20 o
   3 -13   1      245.81      243.24     14.26 o
   4 -13   1       14.89       11.25      4.33 o
   5 -13   1       57.98       55.93      6.84 o
   6 -13   1      203.12      191.14      8.55 o
  -3 -12   1        3.68        7.07      1.87 o
  -2 -12   1        6.39       10.43      1.82 o
  -1 -12   1      438.43      436.15      8.77 o
   0 -12   1       70.29       67.33      3.96 o
   1 -12   1      304.70      295.44      7.63 o
   2 -12   1      132.86      127.06      6.03 o
   3 -12   1       95.70      100.16      8.91 o
   4 -12   1      266.08      280.34     14.79 o
   5 -12   1       66.37       71.67      4.89 o
   6 -12   1       87.72       97.86      5.97 o
   7 -12   1      235.38      229.16      9.47 o
   8 -12   1      128.66      127.30      7.11 o
  -5 -11   1        1.90        7.28      3.20 o
  -4 -11   1       44.27       40.40      2.68 o
  -3 -11   1        4.32        6.13      1.69 o
  -2 -11   1        0.60        0.23      1.36 o
  -1 -11   1      111.25      116.42      3.99 o
   0 -11   1        6.72       10.62      1.47 o
   1 -11   1        8.95        7.71      1.83 o
   2 -11   1       46.53       50.75      3.65 o
   3 -11   1      150.55      150.61     10.68 o
   4 -11   1        4.73        5.86      1.71 o
   5 -11   1        6.19        5.13      2.38 o
   6 -11   1      246.96      262.96      9.76 o
   7 -11   1        3.93        8.83      2.81 o
   8 -11   1      288.88      286.68     14.49 o
   9 -11   1       21.48       26.92      3.90 o
  -6 -10   1       89.84      104.85      4.81 o
  -5 -10   1       26.23       31.27      2.45 o
  -4 -10   1      294.65      292.10      8.80 o
  -3 -10   1       11.90       16.04      1.89 o
  -2 -10   1        0.04        0.23      1.23 o
  -1 -10   1       34.06       38.62      2.14 o
   0 -10   1       48.91       48.63      2.59 o
   1 -10   1       27.57       25.22      1.79 o
   2 -10   1        1.60       15.63      2.33 o
   3 -10   1        9.54       11.26      3.09 o
   4 -10   1       35.59       40.87      2.48 o
   5 -10   1       52.16       55.99      4.02 o
   6 -10   1      225.61      245.02      9.03 o
   7 -10   1       12.05       11.33      3.83 o
   8 -10   1       82.67       87.61     10.82 o
   9 -10   1       12.17       10.66      3.12 o
  10 -10   1        4.12        6.83      3.14 o
  -7  -9   1       11.87       11.81      2.50 o
  -6  -9   1      120.02      134.56      4.46 o
  -5  -9   1      266.76      260.51      6.25 o
  -4  -9   1       11.58       11.10      1.73 o
  -3  -9   1      206.23      217.26      5.22 o
  -2  -9   1      209.11      197.35      4.78 o
  -1  -9   1        3.18        4.18      1.21 o
   0  -9   1     2349.47     2255.42     34.01 o
   1  -9   1       15.17       15.44      1.49 o
   2  -9   1       13.06       15.54      2.35 o
   3  -9   1      322.67      341.48      8.23 o
   4  -9   1        0.19        1.30      1.13 o
   5  -9   1      622.29      630.71     17.56 o
   6  -9   1      155.07      165.54      6.87 o
   7  -9   1       22.35       33.60      3.47 o
   8  -9   1      141.61      130.41      6.46 o
   9  -9   1      172.32      153.72      7.42 o
  10  -9   1        4.29        2.03      2.60 o
  -8  -8   1       28.63       39.43      3.87 o
  -7  -8   1       86.62      102.71      4.61 o
  -6  -8   1      154.28      149.94      4.27 o
  -5  -8   1       65.31       55.84      2.56 o
  -4  -8   1      315.77      302.72      8.61 o
  -3  -8   1        1.74        2.72      1.21 o
  -2  -8   1        0.37        0.79      0.95 o
  -1  -8   1       43.78       44.10      1.85 o
   0  -8   1        0.92        8.52      1.06 o
   1  -8   1     1330.39     1273.70     19.62 o
   2  -8   1     1035.91     1004.63     23.25 o
   3  -8   1      792.74      820.34     16.80 o
   4  -8   1      392.22      403.82      7.72 o
   5  -8   1       15.64       21.43      2.51 o
   6  -8   1        3.53        2.02      2.32 o
   7  -8   1     1277.87     1298.88     33.24 o
   8  -8   1       96.73       87.34      6.63 o
   9  -8   1       71.93       85.73      5.92 o
  10  -8   1       69.99       69.09      5.21 o
  11  -8   1       57.18       47.62      4.89 o
  -8  -7   1       38.11       31.40      3.12 o
  -7  -7   1       54.13       49.58      2.61 o
  -6  -7   1       40.99       39.75      2.24 o
  -5  -7   1       25.85       18.49      1.86 o
  -4  -7   1       50.08       42.09      2.01 o
  -3  -7   1        2.47        1.72      0.98 o
  -2  -7   1        3.24        5.79      1.03 o
  -1  -7   1        0.48        3.06      0.85 o
   0  -7   1       84.83       73.21      2.27 o
   1  -7   1      847.72      882.37     17.08 o
   2  -7   1      381.83      392.14     10.26 o
   3  -7   1      959.63      989.70     16.19 o
   4  -7   1       11.96       11.22      0.87 o
   5  -7   1        4.04        3.05      1.37 o
   6  -7   1       36.39       39.73      3.13 o
   7  -7   1      213.48      202.48      7.71 o
   8  -7   1      214.90      241.00      8.95 o
   9  -7   1       92.67       89.15      5.45 o
  10  -7   1      257.46      256.52     10.17 o
  11  -7   1       12.68       11.97      6.13 o
  -9  -6   1        0.04        1.96      2.57 o
  -8  -6   1      163.90      188.86      5.78 o
  -7  -6   1      328.97      367.47      7.20 o
  -6  -6   1       62.36       65.38      3.14 o
  -5  -6   1      179.72      186.11      4.27 o
  -4  -6   1      932.02      915.21     13.78 o
  -3  -6   1        2.99        5.54      0.99 o
  -2  -6   1       65.73       71.82      2.17 o
  -1  -6   1      205.12      204.53      3.97 o
   0  -6   1       28.61       44.55      1.62 o
   1  -6   1       59.40       70.04      2.22 o
   2  -6   1       28.82       29.25      1.38 o
   3  -6   1       28.91       38.36      2.06 o
   4  -6   1      163.26      197.39      3.72 o
   5  -6   1       89.27       88.03      3.38 o
   6  -6   1     1013.64     1105.71     17.24 o
   7  -6   1      221.02      209.66      6.15 o
   8  -6   1        0.06        8.69      1.91 o
   9  -6   1       43.19       45.13      3.99 o
  10  -6   1       59.98       59.40      4.78 o
  11  -6   1       46.08       40.07      6.31 o
 -10  -5   1       37.80       43.93      4.28 o
  -9  -5   1      166.10      156.34      7.29 o
  -8  -5   1      381.82      408.17      7.81 o
  -7  -5   1      245.12      231.92      5.43 o
  -6  -5   1      352.77      331.63      6.30 o
  -5  -5   1     2180.49     2071.75     26.52 o
  -4  -5   1       27.96       27.57      1.37 o
  -3  -5   1      933.20      893.37     13.06 o
  -2  -5   1       74.28       56.64      1.80 o
  -1  -5   1      156.54      154.19      3.04 o
   0  -5   1      107.92       65.30      1.87 o
   1  -5   1       83.82       88.08      1.84 o
   2  -5   1     1941.79     2136.57     37.56 o
   3  -5   1        3.13        5.21      0.53 o
   4  -5   1       47.87       46.35      1.22 o
   5  -5   1      995.20     1061.74     13.59 o
   6  -5   1      964.56     1013.33     13.14 o
   7  -5   1       83.25      102.73      2.53 o
   8  -5   1     1235.00     1203.10     26.05 o
   9  -5   1        7.86       10.32      4.20 o
  10  -5   1       28.09       26.15      4.26 o
  11  -5   1       72.67       75.31      5.66 o
 -10  -4   1        6.68        6.07      2.51 o
  -9  -4   1      143.78      145.37      4.78 o
  -8  -4   1       18.96       19.50      1.79 o
  -7  -4   1      111.93      115.49      3.11 o
  -6  -4   1      258.24      254.60      4.64 o
  -5  -4   1      163.74      169.38      3.41 o
  -4  -4   1     1165.30     1025.26     13.59 o
  -3  -4   1      445.76      396.33      5.86 o
  -2  -4   1      625.20      595.35      8.09 o
  -1  -4   1      350.02      301.21      4.14 o
   0  -4   1       51.02       55.68      1.40 o
   1  -4   1      975.62      934.12     12.62 o
   2  -4   1     2365.51     2761.10     57.41 o
   3  -4   1      494.91      546.32      6.65 o
   4  -4   1      836.99      935.45     11.15 o
   5  -4   1      203.21      221.62      3.17 o
   6  -4   1     1170.12     1192.96     18.13 o
   7  -4   1     2188.16     2082.42     31.01 o
   8  -4   1       14.07       18.62      1.81 o
   9  -4   1      250.13      259.33      6.95 o
  10  -4   1       13.84       17.59      2.15 o
  11  -4   1      103.48       98.78      9.11 o
  12  -4   1      177.76      182.93      9.16 o
 -11  -3   1       19.46       22.70      3.01 o
 -10  -3   1        4.67        4.50      1.88 o
  -9  -3   1       27.20       31.95      2.46 o
  -8  -3   1        0.06       -0.82      1.09 o
  -7  -3   1       46.52       50.83      1.91 o
  -6  -3   1       38.69       47.40      1.58 o
  -5  -3   1      445.12      466.44      6.91 o
  -4  -3   1      464.88      480.31      9.53 o
  -3  -3   1       25.49       13.59      0.78 o
  -2  -3   1     1431.94     1436.58     16.88 o
  -1  -3   1        2.74        7.24      0.54 o
   0  -3   1      311.50      339.36      5.58 o
   1  -3   1      521.42      494.00      6.35 o
   2  -3   1      332.08      363.92      4.20 o
   3  -3   1     1009.43     1143.04     13.37 o
   4  -3   1       88.34      107.51      1.89 o
   5  -3   1     2071.87     2337.12     31.30 o
   6  -3   1     2158.17     2182.12     27.27 o
   7  -3   1      223.89      214.97      3.73 o
   8  -3   1     1045.61     1030.73     18.61 o
   9  -3   1       18.80       21.92      2.60 o
  10  -3   1        0.68        2.12      1.50 o
  11  -3   1      163.59      147.17      5.61 o
  12  -3   1       16.04        7.25      3.43 o
 -11  -2   1      158.01      162.91      6.00 o
 -10  -2   1      163.89      179.43      5.35 o
  -9  -2   1        5.04       10.72      1.82 o
  -8  -2   1       16.30       14.05      1.42 o
  -7  -2   1      717.12      681.69      9.84 o
  -6  -2   1      116.06      119.87      2.43 o
  -5  -2   1      410.08      366.37      5.15 o
  -4  -2   1      375.67      421.81      5.65 o
  -3  -2   1      330.40      332.40      4.48 o
  -2  -2   1      223.18      189.80      2.47 o
  -1  -2   1        5.17       15.18      0.49 o
   0  -2   1     5175.23     5182.42     58.95 o
   1  -2   1     5679.95     6416.58     95.68 o
   2  -2   1       63.50       68.26      1.27 o
   3  -2   1      170.18      174.80      2.17 o
   4  -2   1       58.32       80.94      1.44 o
   5  -2   1       38.91       48.08      1.20 o
   6  -2   1       28.90       27.18      0.96 o
   7  -2   1      127.73      115.21      2.16 o
   8  -2   1      307.02      295.18      6.79 o
   9  -2   1      110.03      114.03      7.11 o
  10  -2   1        0.22        1.88      1.52 o
  11  -2   1        5.06        3.91      2.29 o
  12  -2   1       12.28       10.94      3.78 o
 -11  -1   1      234.81      240.65      7.27 o
 -10  -1   1      184.61      173.81      5.71 o
  -9  -1   1        8.02       10.14      1.67 o
  -8  -1   1      774.10      679.96     10.11 o
  -7  -1   1        5.79        3.63      0.74 o
  -6  -1   1       13.64       23.48      1.10 o
  -5  -1   1      557.06      509.99      6.70 o
  -4  -1   1       51.69       73.58      1.45 o
  -3  -1   1     3667.44     3426.04     39.19 o
  -2  -1   1     2148.30     2078.69     20.64 o
  -1  -1   1     1739.94     1678.66     16.37 o
   0  -1   1     6025.40     6195.55     84.91 o
   1  -1   1      154.47      157.66      3.86 o
   2  -1   1     2485.59     2755.39     28.83 o
   3  -1   1      233.05      226.64      3.01 o
   4  -1   1       44.32       49.18      1.35 o
   5  -1   1      927.33      936.50     10.28 o
   6  -1   1      235.82      234.14      3.71 o
   7  -1   1      205.53      199.02      3.28 o
   8  -1   1      204.43      193.84      4.22 o
   9  -1   1      150.69      145.65      4.20 o
  10  -1   1       39.77       45.14      3.37 o
  11  -1   1       59.41       61.82      3.46 o
 -11   0   1       17.77       11.99      2.87 o
 -10   0   1      219.94      214.62      6.74 o
  -9   0   1      281.92      259.71      7.91 o
  -8   0   1      530.21      484.43      7.39 o
  -7   0   1      388.22      383.44      5.63 o
  -6   0   1       80.97       62.93      1.51 o
  -5   0   1        0.66        3.98      0.57 o
  -4   0   1     1646.55     1587.73     17.65 o
  -3   0   1      174.89      178.73      2.51 o
  -2   0   1     6654.73     6586.10     59.03 o
  -1   0   1     2723.66     2592.67     28.39 o
   0   0   1        0.13       -0.13      0.13 o
   1   0   1     3489.12     3581.93     71.21 o
   2   0   1     2733.52     2757.02     27.26 o
   3   0   1      785.19      788.31      8.15 o
   4   0   1      505.27      476.77      5.50 o
   5   0   1      131.75      104.11      1.82 o
   6   0   1     1142.96     1075.96     14.25 o
   7   0   1     1355.36     1274.84     16.90 o
   8   0   1      101.83      112.82      3.35 o
   9   0   1     1286.20     1242.61     20.52 o
  10   0   1       61.13       58.40      3.00 o
  11   0   1      194.48      188.40      6.09 o
 -12   1   1       28.93       22.34      2.79 o
 -11   1   1       56.85       43.37      3.16 o
 -10   1   1        4.64        5.15      1.77 o
  -9   1   1       10.33       19.52      3.46 o
  -8   1   1       96.31       82.08      2.49 o
  -7   1   1       12.67       18.03      1.71 o
  -6   1   1       78.74       94.17      2.16 o
  -5   1   1       42.18       50.88      1.26 o
  -4   1   1       87.71       99.50      1.52 o
  -3   1   1     2123.24     2117.36     20.96 o
  -2   1   1     1850.92     1941.42     19.18 o
  -1   1   1       21.75       27.31      0.71 o
   0   1   1     2343.29     2039.05     76.53 o
   1   1   1     2706.06     2568.52     26.78 o
   2   1   1     1199.80     1105.47     11.63 o
   3   1   1      844.63      844.53      9.16 o
   4   1   1      723.44      793.92      9.26 o
   5   1   1      835.51      741.36     10.17 o
   6   1   1      134.29      124.85      2.65 o
   7   1   1      512.31      504.03      7.60 o
   8   1   1      562.98      544.36      9.97 o
   9   1   1       20.26       24.20      2.32 o
  10   1   1      549.07      541.99     10.81 o
  11   1   1      158.45      151.13      5.05 o
 -12   2   1      336.50      353.06      9.19 o
 -11   2   1      126.28      120.17      4.69 o
 -10   2   1       86.47       87.06      3.80 o
  -9   2   1      179.18      179.68      5.27 o
  -8   2   1       13.15       14.24      1.19 o
  -7   2   1      245.58      252.11      4.52 o
  -6   2   1     1132.01     1185.11     15.32 o
  -5   2   1       76.57       93.42      1.83 o
  -4   2   1       52.38       56.93      1.16 o
  -3   2   1       26.83       24.57      0.73 o
  -2   2   1     7105.61     7374.63    107.43 o
  -1   2   1     4062.96     4237.11     52.36 o
   0   2   1     7662.01     7329.29    116.29 o
   1   2   1      104.68      145.15      2.17 o
   2   2   1      696.14      765.66      8.75 o
   3   2   1      776.27      787.92     10.31 o
   4   2   1        9.62       24.83      1.01 o
   5   2   1      131.40      111.63      2.21 o
   6   2   1        4.35        3.87      0.84 o
   7   2   1     1351.05     1313.66     17.60 o
   8   2   1      190.52      199.62      4.69 o
   9   2   1      214.98      229.68      6.54 o
  10   2   1       36.16       30.40      2.57 o
  11   2   1      241.38      223.28      6.49 o
 -12   3   1       31.22       28.17      3.30 o
 -11   3   1      420.77      404.58      9.60 o
 -10   3   1        0.26        1.24      1.50 o
  -9   3   1       65.03       66.79      3.09 o
  -8   3   1      215.49      209.42      4.09 o
  -7   3   1       65.49       60.98      1.67 o
  -6   3   1      684.02      789.33      9.31 o
  -5   3   1     2956.93     3140.82     34.11 o
  -4   3   1      403.25      464.65      5.58 o
  -3   3   1     1010.61     1052.10     13.13 o
  -2   3   1     1940.55     2084.94     28.14 o
  -1   3   1      986.36      996.34     13.75 o
   0   3   1     7962.44     7732.80    102.87 o
   1   3   1     1393.30     1271.70     17.37 o
   2   3   1      199.58      152.20      2.84 o
   3   3   1      429.42      376.88      5.46 o
   4   3   1       18.71       21.35      1.02 o
   5   3   1     1143.41     1018.00     13.66 o
   6   3   1        0.15        3.25      0.91 o
   7   3   1       75.21       77.46      2.34 o
   8   3   1      188.52      201.79      6.44 o
   9   3   1       59.94       59.16      3.37 o
  10   3   1       61.73       77.18      4.04 o
 -12   4   1       53.18       42.02      4.67 o
 -11   4   1      256.43      251.25      6.98 o
 -10   4   1       51.47       49.17      2.87 o
  -9   4   1       40.23       43.40      2.52 o
  -8   4   1       96.88       91.78      3.35 o
  -7   4   1        0.10        1.13      0.56 o
  -6   4   1       14.35       14.76      0.77 o
  -5   4   1       11.54       17.60      0.82 o
  -4   4   1     2040.75     2247.62     26.19 o
  -3   4   1      480.51      586.18      7.82 o
  -2   4   1       31.24       25.53      1.10 o
  -1   4   1      904.78      875.83     16.25 o
   0   4   1     1265.16     1353.06     18.47 o
   1   4   1     3668.86     3381.46     45.12 o
   2   4   1     1330.43     1345.40     18.66 o
   3   4   1     1035.45     1011.34     14.45 o
   4   4   1     1126.64     1061.18     14.11 o
   5   4   1      135.51      139.35      3.28 o
   6   4   1       81.88       73.16      2.45 o
   7   4   1      271.82      294.94      5.33 o
   8   4   1       77.71       84.05      4.22 o
   9   4   1      310.70      323.14      8.47 o
  10   4   1        0.53        1.34      2.13 o
 -12   5   1       22.95       28.42      4.47 o
 -11   5   1      274.41      275.63     10.33 o
 -10   5   1       22.06       21.74      2.17 o
  -9   5   1        4.04        4.29      1.41 o
  -8   5   1        1.92        4.98      1.60 o
  -7   5   1       62.12       57.63      2.21 o
  -6   5   1       83.43      102.37      2.00 o
  -5   5   1      100.46       98.94      1.93 o
  -4   5   1       64.35       58.32      2.22 o
  -3   5   1       28.00       23.58      0.92 o
  -2   5   1      205.68      200.56      3.48 o
  -1   5   1       32.52       23.56      1.01 o
   0   5   1       13.26       21.07      1.68 o
   1   5   1     2170.99     2281.19     38.68 o
   2   5   1       29.67       48.55      2.08 o
   3   5   1      437.77      447.90      7.25 o
   4   5   1        2.81        3.39      0.96 o
   5   5   1      596.71      576.91      9.32 o
   6   5   1        4.35        6.69      1.25 o
   7   5   1      248.70      277.44      5.27 o
   8   5   1      319.34      338.28      8.54 o
   9   5   1       23.87       26.58      2.77 o
 -11   6   1        6.50        4.75      3.78 o
 -10   6   1      489.99      499.59     12.25 o
  -9   6   1      102.25      107.77      3.86 o
  -8   6   1       62.66       47.19      2.51 o
  -7   6   1      864.08      819.27     15.86 o
  -6   6   1     1459.54     1461.65     20.60 o
  -5   6   1       31.97       27.03      1.11 o
  -4   6   1      450.10      446.52      5.80 o
  -3   6   1       81.62       87.30      1.75 o
  -2   6   1       18.13       22.61      1.07 o
  -1   6   1      352.59      307.34      7.42 o
   0   6   1        1.27        7.44      2.13 o
   1   6   1      161.81      138.66      3.07 o
   2   6   1      242.63      260.51      6.03 o
   3   6   1      439.42      411.16      7.99 o
   4   6   1        3.73        5.41      1.10 o
   5   6   1       38.95       44.71      2.06 o
   6   6   1        0.63        2.19      1.27 o
   7   6   1       83.45       71.51      3.34 o
   8   6   1       73.30       58.57      4.42 o
   9   6   1        0.65        8.73      2.99 o
 -11   7   1      604.00      598.55     19.01 o
 -10   7   1      275.33      287.77      8.07 o
  -9   7   1      298.98      302.60      7.19 o
  -8   7   1      237.72      258.90      8.84 o
  -7   7   1      591.79      560.14     12.67 o
  -6   7   1      198.41      203.34      5.78 o
  -5   7   1     1053.16     1021.80     14.79 o
  -4   7   1       89.70       75.33      1.63 o
  -3   7   1     1756.04     1814.86     21.35 o
  -2   7   1       87.03       96.12      2.75 o
  -1   7   1       38.05       28.51      2.03 o
   0   7   1      802.33      767.68     14.98 o
   1   7   1       58.09       55.75      2.00 o
   2   7   1     1133.69     1011.15     14.93 o
   3   7   1      108.85      115.87      3.95 o
   4   7   1       92.10       78.99      2.64 o
   5   7   1      249.01      271.70      5.62 o
   6   7   1      218.72      204.92      4.88 o
   7   7   1        1.67        0.17      1.87 o
   8   7   1       28.16       25.22      3.68 o
 -11   8   1       48.55       54.46      5.32 o
 -10   8   1       69.65       69.43      5.35 o
  -9   8   1       12.09       19.95      3.66 o
  -8   8   1      161.50      153.93      5.08 o
  -7   8   1       48.28       45.18      2.77 o
  -6   8   1      787.47      789.56     16.90 o
  -5   8   1      341.45      343.09      8.41 o
  -4   8   1        0.68        0.88      0.55 o
  -3   8   1      885.67      826.65     11.77 o
  -2   8   1     1492.95     1418.73     21.60 o
  -1   8   1      860.53      783.41     14.23 o
   0   8   1        3.82        6.33      1.24 o
   1   8   1      800.11      744.62     11.49 o
   2   8   1       50.10       55.58      2.21 o
   3   8   1      341.78      328.97      6.80 o
   4   8   1      866.99      869.63     13.65 o
   5   8   1      100.49       93.02      3.21 o
   6   8   1       53.33       45.25      2.90 o
   7   8   1      261.18      286.19     10.86 o
 -10   9   1        8.73        9.83      3.22 o
  -9   9   1      142.87      129.49      6.78 o
  -8   9   1        0.09       -0.82      1.40 o
  -7   9   1        5.98        6.88      1.64 o
  -6   9   1       66.14       62.77      3.14 o
  -5   9   1      116.06      114.39      4.20 o
  -4   9   1       12.27        8.91      1.59 o
  -3   9   1        0.01        1.76      0.74 o
  -2   9   1       50.46       51.32      2.57 o
  -1   9   1        9.79        7.34      1.35 o
   0   9   1       34.95       39.52      2.09 o
   1   9   1       61.54       57.88      2.31 o
   2   9   1      220.08      205.14      4.62 o
   3   9   1      340.85      331.27      6.53 o
   4   9   1        2.79        3.53      1.35 o
   5   9   1       86.48       91.66      3.82 o
   6   9   1      155.18      188.63      6.30 o
   7   9   1        2.10        5.43      2.82 o
 -10  10   1      365.37      351.76     13.05 o
  -9  10   1      292.81      298.58     11.39 o
  -8  10   1       61.32       52.96      4.52 o
  -7  10   1      391.00      411.24     10.16 o
  -6  10   1      227.26      233.84      6.73 o
  -5  10   1      688.81      689.00     24.99 o
  -4  10   1       17.34       19.88      2.43 o
  -3  10   1       40.39       38.02      2.35 o
  -2  10   1       11.13       10.33      1.53 o
  -1  10   1       18.40       19.53      1.94 o
   0  10   1       83.27       86.88      3.55 o
   1  10   1      191.34      169.88      4.50 o
   2  10   1       43.88       45.02      2.46 o
   3  10   1       20.33       20.29      2.00 o
   4  10   1       49.00       34.36      2.42 o
   5  10   1        7.29        8.89      2.25 o
   6  10   1        3.39        2.13      2.46 o
  -9  11   1      232.04      213.65      9.45 o
  -8  11   1      442.27      440.27     14.57 o
  -7  11   1      409.17      411.21     13.62 o
  -6  11   1      227.74      244.42      7.06 o
  -5  11   1      387.15      406.63     10.15 o
  -4  11   1        0.85        2.58      1.63 o
  -3  11   1      577.13      560.00     10.18 o
  -2  11   1      255.70      240.36      6.60 o
  -1  11   1        0.26       -0.44      1.48 o
   0  11   1      166.15      159.85      5.59 o
   1  11   1       50.57       48.78      2.59 o
   2  11   1      441.33      441.95      8.99 o
   3  11   1      164.60      190.56      6.34 o
   4  11   1       78.27       78.63      4.11 o
  -8  12   1       22.13       24.49      3.78 o
  -7  12   1      120.44      117.11      6.78 o
  -6  12   1      591.59      674.13     19.80 o
  -5  12   1        0.11        1.34      2.52 o
  -4  12   1      132.44      140.64      6.54 o
  -3  12   1        5.32        1.24      4.48 o
  -2  12   1      277.09      257.24      7.00 o
  -1  12   1      244.11      256.97      6.00 o
   0  12   1        6.52        8.99      1.70 o
   1  12   1      464.17      454.84      9.24 o
   2  12   1       77.03       87.56      3.63 o
   3  12   1      421.83      460.88     10.95 o
  -6  13   1       34.30       19.26      5.41 o
  -5  13   1       10.69       10.21      4.76 o
  -4  13   1      231.15      221.19     12.18 o
  -3  13   1       76.54       84.98      5.51 o
  -2  13   1       39.69       35.01      4.03 o
  -1  13   1        7.85        5.27      1.59 o
   0  13   1      220.20      242.35      6.09 o
   1  13   1      111.15      125.94      4.90 o
  -1 -13   2      276.37      301.88      8.34 o
   0 -13   2       10.88       20.05      2.67 o
   1 -13   2       38.03       42.46      3.78 o
   2 -13   2      192.77      202.43      9.32 o
   3 -13   2       56.66       63.10      7.14 o
   4 -13   2      112.92      110.82      9.31 o
   5 -13   2        0.25       -1.92      3.41 o
   6 -13   2       50.28       59.24      6.85 o
  -3 -12   2        0.08       -1.20      1.57 o
  -2 -12   2        0.38        2.60      1.63 o
  -1 -12   2        9.39       15.90      1.78 o
   0 -12   2       91.83       96.44      4.23 o
   1 -12   2       16.91       15.97      2.26 o
   2 -12   2       22.15       32.80      2.72 o
   3 -12   2       66.96       66.22      6.81 o
   4 -12   2        5.11        2.90      3.53 o
   5 -12   2      673.10      709.38     28.83 o
   6 -12   2       73.72       74.43      5.17 o
   7 -12   2        0.24        5.31      2.72 o
   8 -12   2      400.63      401.27     24.53 o
  -5 -11   2        2.75       -0.36      1.66 o
  -4 -11   2       11.62       10.65      1.99 o
  -3 -11   2       45.31       49.23      2.73 o
  -2 -11   2       94.87       90.17      5.13 o
  -1 -11   2        0.24        1.57      1.23 o
   0 -11   2      155.21      148.96      6.12 o
   1 -11   2       40.53       37.87      2.55 o
   2 -11   2        0.10       -1.65      1.65 o
   3 -11   2        1.92        2.64      1.75 o
   4 -11   2        3.18        4.02      3.21 o
   5 -11   2       32.75       27.53      3.28 o
   6 -11   2       30.78       28.41      3.47 o
   7 -11   2      277.55      280.88     10.44 o
   8 -11   2        0.04        3.77      2.53 o
   9 -11   2      245.72      254.38     12.26 o
  -6 -10   2       17.32       23.50      2.69 o
  -5 -10   2      108.40      116.72      4.18 o
  -4 -10   2       15.37       21.65      2.12 o
  -3 -10   2      581.45      565.39     13.37 o
  -2 -10   2        6.51        9.07      1.54 o
  -1 -10   2       62.59       63.17      2.58 o
   0 -10   2      555.46      518.80     10.30 o
   1 -10   2      151.65      141.71      4.48 o
   2 -10   2      179.46      172.77     12.80 o
   3 -10   2      424.21      419.51     19.68 o
   4 -10   2        0.01       -0.51      2.07 o
   5 -10   2      254.89      266.12      9.41 o
   6 -10   2       91.08       90.34      5.66 o
   7 -10   2       16.05       13.75      2.79 o
   8 -10   2        0.57        1.33      2.31 o
   9 -10   2       66.46       65.99      5.01 o
  -7  -9   2      198.45      228.69      7.18 o
  -6  -9   2       27.57       39.62      2.70 o
  -5  -9   2       79.97       81.87      3.36 o
  -4  -9   2      219.76      214.16      5.38 o
  -3  -9   2       14.81       14.50      1.63 o
  -2  -9   2        7.39       10.90      1.45 o
  -1  -9   2      839.36      827.05     13.73 o
   0  -9   2       28.89       26.60      1.60 o
   1  -9   2      793.20      771.99     31.87 o
   2  -9   2      149.10      151.03      8.14 o
   3  -9   2       33.96       36.33      2.05 o
   4  -9   2      712.17      741.82     31.81 o
   5  -9   2        6.28        7.90      2.11 o
   6  -9   2       35.73       46.80      3.69 o
   7  -9   2      691.31      650.22     23.66 o
   8  -9   2       39.82       45.74      3.96 o
   9  -9   2      424.17      440.51     14.38 o
  10  -9   2       78.96       66.28      5.14 o
  -8  -8   2       32.58       29.03      3.48 o
  -7  -8   2       37.06       41.10      2.74 o
  -6  -8   2       77.24       85.08      3.42 o
  -5  -8   2       24.46       23.31      1.89 o
  -4  -8   2       65.97       65.17      2.54 o
  -3  -8   2       26.25       24.36      1.68 o
  -2  -8   2      350.34      342.22      6.98 o
  -1  -8   2       50.90       52.41      1.96 o
   0  -8   2      789.95      754.45     11.25 o
   1  -8   2     1066.74     1043.63     21.58 o
   2  -8   2     1031.46     1031.77     18.20 o
   3  -8   2      588.98      590.57     11.25 o
   4  -8   2      136.12      147.15      5.24 o
   5  -8   2      374.23      389.94     23.59 o
   6  -8   2        0.07        2.46      1.79 o
   7  -8   2       23.44       27.88      3.04 o
   8  -8   2      205.69      208.28     13.37 o
   9  -8   2       89.69       89.92      5.59 o
  10  -8   2      369.67      363.44     12.83 o
  11  -8   2       62.04       59.13      6.95 o
  -8  -7   2        1.09        1.41      1.69 o
  -7  -7   2       16.63       20.38      2.05 o
  -6  -7   2       59.32       52.16      2.47 o
  -5  -7   2       11.20       11.27      1.47 o
  -4  -7   2       30.55       31.76      1.81 o
  -3  -7   2        2.04        3.40      1.06 o
  -2  -7   2       36.90       35.41      1.64 o
  -1  -7   2       91.10       98.65      2.80 o
   0  -7   2      209.79      198.95      3.51 o
   1  -7   2        6.32        8.35      1.20 o
   2  -7   2      890.19      891.70     15.55 o
   3  -7   2      131.66      183.72      5.13 o
   4  -7   2      155.57      153.35      6.60 o
   5  -7   2        2.89        4.83      1.36 o
   6  -7   2      111.21       80.53      3.49 o
   7  -7   2      176.31      206.36      7.75 o
   8  -7   2       96.06      101.77      5.46 o
   9  -7   2       45.42       53.58      8.03 o
  10  -7   2      126.80      129.79      8.93 o
  11  -7   2      156.91      166.65      8.36 o
  -9  -6   2        0.69        0.48      2.00 o
  -8  -6   2      235.71      259.89      5.63 o
  -7  -6   2       36.07       41.24      2.42 o
  -6  -6   2      249.63      247.43      5.32 o
  -5  -6   2      411.50      389.43      7.02 o
  -4  -6   2      106.71      116.52      3.08 o
  -3  -6   2      432.02      418.38      7.02 o
  -2  -6   2       29.20       27.55      1.39 o
  -1  -6   2       95.55       75.79      2.07 o
   0  -6   2      441.37      432.97      8.16 o
   1  -6   2       41.00       45.79      2.01 o
   2  -6   2       23.90       24.76      1.61 o
   3  -6   2       20.73       35.23      1.91 o
   4  -6   2       17.61       11.28      1.37 o
   5  -6   2      395.47      417.76      7.97 o
   6  -6   2       57.05       70.97      2.58 o
   7  -6   2        5.99        7.69      1.65 o
   8  -6   2      609.96      600.56     17.25 o
   9  -6   2        0.89        1.80      4.51 o
  10  -6   2        6.26        3.61      2.54 o
  11  -6   2       76.97       72.41      5.50 o
 -10  -5   2       21.58       18.25      3.15 o
  -9  -5   2        6.13        4.51      1.73 o
  -8  -5   2       34.09       40.00      2.21 o
  -7  -5   2       23.12       35.48      2.66 o
  -6  -5   2      161.93      164.22      3.99 o
  -5  -5   2        9.44       11.20      1.76 o
  -4  -5   2     1298.58     1213.88     17.48 o
  -3  -5   2       31.68       21.35      1.28 o
  -2  -5   2     1625.22     1564.09     21.64 o
  -1  -5   2      408.73      347.82      5.18 o
   0  -5   2      118.47      125.65      2.28 o
   1  -5   2      995.53     1006.72     19.77 o
   2  -5   2      253.10      254.72      4.91 o
   3  -5   2     1154.17     1357.88     33.72 o
   4  -5   2     1268.87     1455.15     21.64 o
   5  -5   2        0.58        0.29      0.66 o
   6  -5   2      448.76      490.64      8.24 o
   7  -5   2     1257.29     1287.77     22.67 o
   8  -5   2       27.06       28.16      2.45 o
   9  -5   2      398.61      375.96     12.48 o
  10  -5   2       38.49       37.16      4.09 o
  11  -5   2       16.18       21.48      3.70 o
 -10  -4   2       77.63       92.30      4.13 o
  -9  -4   2       45.01       35.22      2.41 o
  -8  -4   2       56.32       58.34      2.46 o
  -7  -4   2        9.73       11.83      1.47 o
  -6  -4   2        0.31       -0.84      0.84 o
  -5  -4   2       97.70       73.83      2.16 o
  -4  -4   2       19.27       36.27      1.42 o
  -3  -4   2     1373.47     1269.12     17.09 o
  -2  -4   2      501.70      474.19      6.61 o
  -1  -4   2      701.19      687.76      8.47 o
   0  -4   2      408.78      518.30      7.92 o
   1  -4   2       26.58       33.17      0.96 o
   2  -4   2      291.58      255.26      8.05 o
   3  -4   2     2782.07     3387.49     61.59 o
   4  -4   2      476.33      553.49      8.78 o
   5  -4   2      889.01     1016.15     15.47 o
   6  -4   2       32.19       33.78      1.49 o
   7  -4   2      804.60      814.10     13.13 o
   8  -4   2      849.65      831.72     19.67 o
   9  -4   2      719.18      645.57     26.17 o
  10  -4   2      256.86      258.75     10.11 o
  11  -4   2      192.24      207.97      9.42 o
 -11  -3   2       47.49       62.79      4.85 o
 -10  -3   2      378.03      427.96     10.35 o
  -9  -3   2      141.59      140.28      4.10 o
  -8  -3   2       56.06       59.13      2.61 o
  -7  -3   2      126.69      124.96      4.02 o
  -6  -3   2       14.56       15.54      1.19 o
  -5  -3   2       14.70       21.36      1.38 o
  -4  -3   2       77.09       69.08      1.84 o
  -3  -3   2      739.33      693.65      9.29 o
  -2  -3   2      218.21      242.70      3.29 o
  -1  -3   2        2.17        2.83      0.40 o
   0  -3   2        4.49       10.61      0.47 o
   1  -3   2        0.01        7.91      0.59 o
   2  -3   2       84.92      103.69      1.80 o
   3  -3   2       65.08       82.60      1.65 o
   4  -3   2     1301.90     1494.93     22.55 o
   5  -3   2       88.41      100.77      2.29 o
   6  -3   2       33.38       32.24      1.06 o
   7  -3   2      170.28      171.30      3.12 o
   8  -3   2      142.20      143.36      4.01 o
   9  -3   2        0.31       -1.20      1.20 o
  10  -3   2       34.16       24.66      3.92 o
  11  -3   2      162.98      147.36      7.78 o
 -11  -2   2      324.86      345.81     11.01 o
 -10  -2   2       88.81       80.50      4.00 o
  -9  -2   2       92.46       86.49      3.86 o
  -8  -2   2      449.38      432.13      7.22 o
  -7  -2   2      203.29      199.49      3.71 o
  -6  -2   2      290.23      258.96      4.28 o
  -5  -2   2      908.52      859.41     11.53 o
  -4  -2   2       13.26       29.66      1.26 o
  -3  -2   2     3233.88     3100.23     35.67 o
  -2  -2   2      112.71      119.80      1.78 o
  -1  -2   2      416.81      445.96      5.06 o
   0  -2   2       12.70       22.27      0.64 o
   1  -2   2       80.19       94.59      3.36 o
   2  -2   2       99.20      116.51      4.06 o
   3  -2   2      159.53      193.63      4.23 o
   4  -2   2       60.33       72.85      1.41 o
   5  -2   2       37.22       58.95      1.37 o
   6  -2   2       15.39       10.48      0.77 o
   7  -2   2       29.07       37.57      1.28 o
   8  -2   2       42.44       45.73      3.10 o
   9  -2   2        1.61        1.04      1.42 o
  10  -2   2       78.07       74.68      6.27 o
  11  -2   2        0.69       -1.51      1.67 o
 -11  -1   2        0.10        2.32      2.33 o
 -10  -1   2       54.41       49.55      3.17 o
  -9  -1   2      132.75      131.88      4.04 o
  -8  -1   2      436.55      410.76      7.66 o
  -7  -1   2      451.67      403.88      7.69 o
  -6  -1   2      527.29      515.55      7.07 o
  -5  -1   2      145.28      210.25      4.48 o
  -4  -1   2      248.94      169.02      2.77 o
  -3  -1   2     1201.03     1233.14     13.80 o
  -2  -1   2     4269.19     4027.11     36.28 o
  -1  -1   2      789.60      813.46      7.62 o
   0  -1   2      785.59      844.33      9.08 o
   1  -1   2        3.45        3.12      0.81 o
   2  -1   2      331.43      373.69      5.37 o
   3  -1   2     3302.57     3720.58     43.24 o
   4  -1   2     1485.54     1540.28     17.08 o
   5  -1   2        2.73        4.25      0.52 o
   6  -1   2      358.40      414.31      5.37 o
   7  -1   2      914.05      849.74     11.69 o
   8  -1   2        3.35        6.06      1.29 o
   9  -1   2      643.72      630.82     11.46 o
  10  -1   2       66.00       64.23      3.19 o
  11  -1   2       38.30       31.15      3.02 o
 -12   0   2        0.50       -0.58      4.75 o
 -11   0   2        0.76        4.43      2.00 o
 -10   0   2      107.67      103.10      5.08 o
  -9   0   2       30.63       43.03      3.00 o
  -8   0   2      261.31      245.60      5.11 o
  -7   0   2        7.77        6.33      0.91 o
  -6   0   2      244.78      213.58      4.11 o
  -5   0   2       34.45       29.43      1.15 o
  -4   0   2      964.62     1016.66     12.23 o
  -3   0   2       24.64       13.53      0.90 o
  -2   0   2      333.24      334.04      4.56 o
  -1   0   2      174.70      146.34      1.66 o
   0   0   2     2238.80     2183.91     27.62 o
   1   0   2     5695.57     6188.41     61.41 o
   2   0   2     6271.42     6561.88     77.54 o
   3   0   2        2.56       10.92      0.53 o
   4   0   2      607.05      674.59      7.50 o
   5   0   2      303.41      287.67      4.52 o
   6   0   2      536.72      468.30      6.05 o
   7   0   2       15.73       17.65      1.21 o
   8   0   2      979.68      919.40     15.38 o
   9   0   2      139.90      138.59      5.31 o
  10   0   2      382.38      407.39      8.61 o
  11   0   2      219.24      219.09      6.75 o
 -12   1   2       73.90       75.28      4.19 o
 -11   1   2      338.26      341.90      8.80 o
 -10   1   2       85.71       74.44      4.19 o
  -9   1   2        4.73        3.66      1.89 o
  -8   1   2      226.22      210.76      4.50 o
  -7   1   2        0.38        1.54      0.79 o
  -6   1   2       50.21       45.37      1.51 o
  -5   1   2     1714.14     1830.86     25.04 o
  -4   1   2      286.52      323.28      4.17 o
  -3   1   2       39.04       37.01      0.95 o
  -2   1   2     3185.34     3158.24     31.06 o
  -1   1   2       11.27       17.18      0.59 o
   0   1   2        0.24        2.61      0.29 o
   1   1   2      229.65      277.89      3.46 o
   2   1   2     2127.32     2214.55     23.23 o
   3   1   2       73.71       75.49      1.23 o
   4   1   2     1324.12     1350.36     13.78 o
   5   1   2      599.70      633.47      7.73 o
   6   1   2      264.84      255.35      4.40 o
   7   1   2      800.38      780.87     11.21 o
   8   1   2       35.10       33.91      2.03 o
   9   1   2      345.30      347.25      8.36 o
  10   1   2       25.25       27.11      2.35 o
  11   1   2       55.37       49.35      4.51 o
 -12   2   2       22.93       12.95      2.57 o
 -11   2   2      161.35      145.69      5.34 o
 -10   2   2      194.72      202.66      5.98 o
  -9   2   2       34.34       43.28      2.35 o
  -8   2   2      661.84      623.36     12.80 o
  -7   2   2       64.46       69.83      2.15 o
  -6   2   2     1768.32     1811.28     22.95 o
  -5   2   2       61.55       58.88      1.53 o
  -4   2   2        2.99        2.78      0.56 o
  -3   2   2     3418.25     3662.94     45.51 o
  -2   2   2      181.67      197.29      3.54 o
  -1   2   2     5896.44     5986.99     85.39 o
   0   2   2     2496.11     2591.18     40.64 o
   1   2   2    12159.44    11875.87    136.69 o
   2   2   2      149.69      167.78      2.52 o
   3   2   2        1.79        3.71      0.45 o
   4   2   2      316.72      312.95      4.13 o
   5   2   2       83.09       69.89      1.74 o
   6   2   2        6.35        5.61      0.76 o
   7   2   2      313.74      298.45      5.20 o
   8   2   2      163.67      161.97      6.18 o
   9   2   2      174.77      165.39      5.43 o
  10   2   2        9.74       11.27      2.29 o
  11   2   2        3.99        5.99      2.22 o
 -12   3   2      203.07      187.40      6.30 o
 -11   3   2        0.16       -0.85      1.68 o
 -10   3   2        8.09        5.92      2.21 o
  -9   3   2      389.62      364.38      7.11 o
  -8   3   2        1.25        1.96      0.95 o
  -7   3   2     1021.74      978.87     14.05 o
  -6   3   2      631.35      636.57      9.43 o
  -5   3   2      559.59      624.54      8.48 o
  -4   3   2     5326.65     5662.75     69.36 o
  -3   3   2       20.77       42.72      1.37 o
  -2   3   2     1484.92     1515.70     22.80 o
  -1   3   2     3627.30     3530.04     53.37 o
   0   3   2      183.85      227.86      6.20 o
   1   3   2      133.98      102.57      4.73 o
   2   3   2      625.82      589.81      8.73 o
   3   3   2       23.47       16.70      0.83 o
   4   3   2      201.87      205.94      3.49 o
   5   3   2      120.75      101.34      2.04 o
   6   3   2       41.54       36.31      1.44 o
   7   3   2        0.18       -0.19      0.89 o
   8   3   2      202.50      192.81      5.03 o
   9   3   2      598.83      621.79     13.27 o
  10   3   2       18.04       23.22      2.77 o
 -12   4   2        6.19        0.88      3.31 o
 -11   4   2        1.89        0.56      2.15 o
 -10   4   2       69.15       62.91      3.86 o
  -9   4   2       42.31       40.06      2.19 o
  -8   4   2       78.93       71.96      2.25 o
  -7   4   2      339.18      357.97      5.55 o
  -6   4   2      222.65      218.62      3.51 o
  -5   4   2      389.93      381.83      6.14 o
  -4   4   2      126.90      129.47      2.43 o
  -3   4   2     1384.25     1349.71     17.17 o
  -2   4   2       34.67       23.97      1.12 o
  -1   4   2       17.32       29.75      1.20 o
   0   4   2      124.06      115.55      5.58 o
   1   4   2     3064.46     3287.06     53.71 o
   2   4   2      235.89      290.68      4.86 o
   3   4   2       88.00       74.87      2.05 o
   4   4   2      179.11      163.81      3.42 o
   5   4   2     2232.13     2134.53     25.44 o
   6   4   2        5.51       11.69      1.07 o
   7   4   2       18.79       22.05      1.50 o
   8   4   2      474.46      469.28     13.04 o
   9   4   2        4.26        6.41      2.52 o
  10   4   2      483.07      524.28     19.51 o
 -12   5   2       72.30       74.08      4.44 o
 -11   5   2        5.45        7.51      2.18 o
 -10   5   2      135.80      132.63      4.66 o
  -9   5   2        7.17        9.37      1.76 o
  -8   5   2       97.99      112.26      3.38 o
  -7   5   2        8.90       11.01      1.00 o
  -6   5   2        1.47        1.63      0.68 o
  -5   5   2       86.19       99.69      2.35 o
  -4   5   2        9.96        8.53      0.82 o
  -3   5   2        1.85        0.38      0.73 o
  -2   5   2      146.91      161.75      3.43 o
  -1   5   2      401.45      406.08      8.21 o
   0   5   2      453.24      448.21      8.50 o
   1   5   2      393.13      415.29      8.20 o
   2   5   2        4.90       14.62      1.06 o
   3   5   2      103.14      106.59      2.81 o
   4   5   2      940.81      878.13     13.11 o
   5   5   2      222.70      231.93      4.71 o
   6   5   2       95.24      101.38      2.70 o
   7   5   2        1.49        5.99      1.39 o
   8   5   2       30.61       40.60      3.49 o
   9   5   2       61.02       59.63      9.56 o
 -12   6   2       21.74       28.87      6.68 o
 -11   6   2      346.84      348.49      9.85 o
 -10   6   2      185.26      181.41      5.52 o
  -9   6   2       92.52       98.95      5.61 o
  -8   6   2      122.59      127.00      4.15 o
  -7   6   2       31.99       34.84      1.79 o
  -6   6   2      187.77      209.56      4.49 o
  -5   6   2      205.64      153.50      3.74 o
  -4   6   2        0.02        0.49      0.67 o
  -3   6   2     1040.63     1048.93     25.51 o
  -2   6   2        0.88        4.76      0.92 o
  -1   6   2      675.04      631.20     12.85 o
   0   6   2      813.82      801.99     14.39 o
   1   6   2      624.38      632.50      9.79 o
   2   6   2      736.61      741.37     11.21 o
   3   6   2      111.48      109.59      2.87 o
   4   6   2      105.74       96.31      2.78 o
   5   6   2      289.11      289.99      5.12 o
   6   6   2       29.43       31.45      1.84 o
   7   6   2       40.55       40.85      2.67 o
   8   6   2        1.47        8.44      2.86 o
   9   6   2       14.36        9.97      3.26 o
 -11   7   2       44.71       40.19      3.26 o
 -10   7   2      577.43      567.34     13.73 o
  -9   7   2       25.87       27.32      2.58 o
  -8   7   2       47.73       52.40      3.23 o
  -7   7   2       77.63       84.25      4.09 o
  -6   7   2        7.52        5.50      0.93 o
  -5   7   2       21.02       18.90      1.47 o
  -4   7   2     4672.80     4671.40     67.93 o
  -3   7   2      100.30      102.33      3.76 o
  -2   7   2     1233.80     1156.65     17.81 o
  -1   7   2      749.01      720.56     13.20 o
   0   7   2       24.54       40.90      2.04 o
   1   7   2       93.51       84.81      2.50 o
   2   7   2      472.82      465.31      7.77 o
   3   7   2       26.47       26.26      1.63 o
   4   7   2      433.25      441.84      7.75 o
   5   7   2        4.09        5.99      1.30 o
   6   7   2      486.92      487.90      9.94 o
   7   7   2      149.23      156.98      5.80 o
   8   7   2       36.79       45.23      4.38 o
 -11   8   2        0.06       -2.48      2.48 o
 -10   8   2       11.47        9.35      2.17 o
  -9   8   2      164.33      158.26      5.57 o
  -8   8   2       71.73       75.85      4.48 o
  -7   8   2      145.76      140.15      4.90 o
  -6   8   2      628.37      628.32     14.05 o
  -5   8   2        3.84        3.66      0.85 o
  -4   8   2       42.67       37.02      1.72 o
  -3   8   2      550.34      573.47      9.63 o
  -2   8   2      533.75      505.77     11.31 o
  -1   8   2      392.77      364.11      7.68 o
   0   8   2      334.86      297.76      8.45 o
   1   8   2      240.14      245.37      4.94 o
   2   8   2        6.80        7.82      1.26 o
   3   8   2      289.68      292.54      5.84 o
   4   8   2        0.00        2.50      1.24 o
   5   8   2      254.68      264.74      6.59 o
   6   8   2      127.70      145.57      4.89 o
   7   8   2       16.67       24.02      3.65 o
 -10   9   2      388.38      369.67     21.43 o
  -9   9   2      303.48      297.67      8.39 o
  -8   9   2        0.81       -1.44      1.44 o
  -7   9   2       12.36       16.57      2.09 o
  -6   9   2       25.86       28.48      2.34 o
  -5   9   2       91.32       94.34      3.27 o
  -4   9   2       28.74       27.98      1.39 o
  -3   9   2       14.34       13.58      1.37 o
  -2   9   2        0.17        6.43      1.30 o
  -1   9   2      303.35      303.86      7.88 o
   0   9   2       97.33       91.32      3.42 o
   1   9   2       56.73       63.36      2.44 o
   2   9   2       11.68        8.74      1.43 o
   3   9   2        0.02        2.76      1.24 o
   4   9   2       39.07       38.73      2.23 o
   5   9   2        5.00        7.52      1.89 o
   6   9   2       75.78       82.79      4.44 o
 -10  10   2       96.85      104.01      6.74 o
  -9  10   2       37.26       42.40      4.60 o
  -8  10   2      229.05      241.02      7.20 o
  -7  10   2       73.51       70.46      3.68 o
  -6  10   2        1.95        2.42      1.64 o
  -5  10   2       64.29       69.08      3.47 o
  -4  10   2      263.03      250.26      5.78 o
  -3  10   2      163.93      172.22      4.49 o
  -2  10   2      308.83      309.10      8.42 o
  -1  10   2        9.39        6.30      1.63 o
   0  10   2      211.72      220.88     10.36 o
   1  10   2       50.10       44.22      2.39 o
   2  10   2      931.72      873.96     15.05 o
   3  10   2       81.91       78.09      3.22 o
   4  10   2       27.71       32.78      2.91 o
   5  10   2        1.07       -0.99      1.80 o
  -9  11   2      276.49      288.47     11.44 o
  -8  11   2        1.07       -0.57      2.86 o
  -7  11   2      296.65      307.16      8.51 o
  -6  11   2       55.74       57.83      3.38 o
  -5  11   2       63.10       63.21      3.45 o
  -4  11   2        0.43        0.38      1.06 o
  -3  11   2        1.49        0.69      1.34 o
  -2  11   2      425.63      435.12     10.47 o
  -1  11   2       63.45       64.87      3.43 o
   0  11   2       30.87       28.63      2.15 o
   1  11   2      470.85      473.36     12.21 o
   2  11   2      385.17      348.52      7.66 o
   3  11   2      244.45      235.35      6.95 o
   4  11   2      226.72      255.40      7.55 o
  -8  12   2        1.29        3.95      3.55 o
  -7  12   2        2.45        4.94      2.86 o
  -6  12   2       73.24       69.31      4.74 o
  -5  12   2       22.70       20.10      3.13 o
  -4  12   2       27.03       22.98      3.78 o
  -3  12   2      168.68      144.36      4.84 o
  -2  12   2      232.14      226.36      6.79 o
  -1  12   2       22.21       19.50      2.52 o
   0  12   2      288.56      300.49      6.93 o
   1  12   2       20.38       21.05      2.22 o
   2  12   2      263.77      291.39      7.98 o
   3  12   2      156.30      153.84      5.75 o
  -6  13   2      284.08      261.33     15.66 o
  -5  13   2      122.84      110.43      6.14 o
  -4  13   2        8.24        9.02      2.93 o
  -3  13   2       82.42       74.78      5.30 o
  -2  13   2        3.13        0.78      1.86 o
  -1  13   2        1.64        0.89      1.57 o
   0  13   2        0.75        1.83      2.53 o
   1  13   2        2.87        6.50      2.11 o
  -1 -13   3       89.22       97.86      5.09 o
   0 -13   3       94.71       93.98      4.77 o
   1 -13   3        0.76       -0.50      3.96 o
   2 -13   3      140.35      152.65     11.51 o
   3 -13   3       63.49       61.17     10.43 o
   4 -13   3       71.20       69.14      7.26 o
   5 -13   3      142.40      131.61      9.60 o
   6 -13   3      116.50       96.81      8.39 o
  -3 -12   3        1.99        3.41      2.28 o
  -2 -12   3       12.19        7.38      1.96 o
  -1 -12   3      172.54      181.35      5.88 o
   0 -12   3       56.80       50.36      3.11 o
   1 -12   3       96.75       97.37      4.39 o
   2 -12   3        0.02        0.77      2.44 o
   3 -12   3       46.76       47.08      5.84 o
   4 -12   3       75.93       81.50      7.33 o
   5 -12   3       17.22        9.78      3.92 o
   6 -12   3       49.70       53.41      4.52 o
   7 -12   3      209.19      213.58      8.94 o
  -5 -11   3        0.02        0.62      1.73 o
  -4 -11   3        0.30        1.90      1.64 o
  -3 -11   3        0.51        0.62      1.51 o
  -2 -11   3      121.66      115.82      4.98 o
  -1 -11   3       16.53       13.34      1.70 o
   0 -11   3       73.98       71.26      4.24 o
   1 -11   3       71.59       73.79      3.25 o
   2 -11   3      135.58      132.15      4.55 o
   3 -11   3       28.18       28.09      4.60 o
   4 -11   3        0.17        3.03      3.12 o
   5 -11   3        4.00        5.08      4.37 o
   6 -11   3       64.37       62.56      4.52 o
   7 -11   3        5.47        6.80      2.74 o
   8 -11   3      155.17      171.40      7.84 o
  -6 -10   3        6.35        5.99      2.02 o
  -5 -10   3        0.92        1.56      1.56 o
  -4 -10   3       36.78       38.83      3.66 o
  -3 -10   3      163.97      173.88      4.72 o
  -2 -10   3      164.79      163.18      4.86 o
  -1 -10   3      215.37      193.03      5.48 o
   0 -10   3        5.80       15.60      1.94 o
   1 -10   3        1.56        3.36      1.38 o
   2 -10   3      234.65      223.89     17.09 o
   3 -10   3      250.79      232.98     11.63 o
   4 -10   3      628.82      588.45     16.69 o
   5 -10   3      144.27      134.00     14.90 o
   6 -10   3      110.24      123.38      7.21 o
   7 -10   3        3.83        6.95      3.95 o
   8 -10   3       91.46      106.10      5.91 o
   9 -10   3      115.44      127.42      6.66 o
  -7  -9   3       37.15       42.90      2.94 o
  -6  -9   3      128.45      135.82      4.52 o
  -5  -9   3       48.12       42.32      2.56 o
  -4  -9   3       12.45        8.01      1.58 o
  -3  -9   3       30.57       27.72      1.98 o
  -2  -9   3       15.45       17.28      2.30 o
  -1  -9   3      641.15      621.30     10.68 o
   0  -9   3     1949.80     1882.22     33.38 o
   1  -9   3       51.39       53.01      3.10 o
   2  -9   3      135.74      127.09      6.06 o
   3  -9   3      266.25      256.04     11.86 o
   4  -9   3       21.72       32.20      2.90 o
   5  -9   3      630.12      655.02     20.89 o
   6  -9   3      126.08      125.22      5.80 o
   7  -9   3       25.68       25.99      3.04 o
   8  -9   3       43.59       46.77      3.95 o
   9  -9   3        8.92        6.08      2.64 o
  10  -9   3      451.70      467.12     15.34 o
  -8  -8   3        1.50        2.35      1.92 o
  -7  -8   3        7.12        5.18      1.85 o
  -6  -8   3       12.30       10.70      1.84 o
  -5  -8   3      103.37       96.68      3.50 o
  -4  -8   3       13.02       11.87      1.58 o
  -3  -8   3      115.28      106.84      4.85 o
  -2  -8   3        6.37       13.73      1.33 o
  -1  -8   3       29.69       35.62      1.64 o
   0  -8   3       56.89       50.36      2.84 o
   1  -8   3      317.84      270.67      6.82 o
   2  -8   3        5.36        4.10      0.78 o
   3  -8   3        5.31        5.99      1.46 o
   4  -8   3     1084.48     1039.27     33.99 o
   5  -8   3      500.90      478.28     13.87 o
   6  -8   3      166.40      200.44      8.22 o
   7  -8   3      688.41      686.36     19.12 o
   8  -8   3        5.16        5.39      2.27 o
   9  -8   3      630.40      635.10     18.74 o
  10  -8   3       63.08       59.66      8.40 o
  -8  -7   3       94.05      118.19      4.30 o
  -7  -7   3       16.46       17.89      1.95 o
  -6  -7   3       25.63       18.16      1.83 o
  -5  -7   3        1.15        3.70      1.30 o
  -4  -7   3      161.76      151.26      3.77 o
  -3  -7   3       92.34       86.93      2.64 o
  -2  -7   3        2.16        3.79      0.98 o
  -1  -7   3      101.02       92.21      2.40 o
   0  -7   3       30.25       41.43      1.63 o
   1  -7   3       10.00       14.97      1.72 o
   2  -7   3        0.97        0.86      1.30 o
   3  -7   3       12.42        9.93      1.34 o
   4  -7   3      108.40      117.72      3.87 o
   5  -7   3      104.06      133.86      7.60 o
   6  -7   3       41.46       40.87      2.40 o
   7  -7   3        8.28        7.17      2.14 o
   8  -7   3       27.01       31.83      3.23 o
   9  -7   3       27.92       31.38      3.58 o
  10  -7   3       80.34       86.95      5.71 o
  11  -7   3      207.08      196.15     15.47 o
  -9  -6   3       14.41       12.33      2.07 o
  -8  -6   3       10.06        9.95      1.69 o
  -7  -6   3      244.42      248.68      7.15 o
  -6  -6   3      154.85      150.74      3.98 o
  -5  -6   3        0.38        4.27      1.17 o
  -4  -6   3      622.49      591.06     10.51 o
  -3  -6   3      147.95      162.46      3.58 o
  -2  -6   3      340.45      305.62      5.30 o
  -1  -6   3      781.39      729.94      9.95 o
   0  -6   3       30.45       38.42      1.45 o
   1  -6   3      310.01      311.31      6.01 o
   2  -6   3       94.59       93.53      3.11 o
   3  -6   3       51.83       62.87      3.18 o
   4  -6   3     1384.12     1567.41     40.35 o
   5  -6   3       37.05       33.36      1.64 o
   6  -6   3        4.70        4.69      1.07 o
   7  -6   3       98.50      104.37      5.02 o
   8  -6   3      394.75      412.71     12.86 o
   9  -6   3      183.65      190.41      8.01 o
  10  -6   3       14.54       20.77      3.36 o
  11  -6   3        2.87        4.57      2.97 o
 -10  -5   3        6.36        4.03      2.30 o
  -9  -5   3        3.03        8.11      1.86 o
  -8  -5   3        2.56        2.65      1.35 o
  -7  -5   3       13.48       12.58      1.50 o
  -6  -5   3      231.94      229.36      4.95 o
  -5  -5   3      345.85      287.78      5.51 o
  -4  -5   3       90.50       85.03      3.40 o
  -3  -5   3      816.32      795.46     11.79 o
  -2  -5   3       64.83       81.83      2.73 o
  -1  -5   3      308.95      286.19      4.40 o
   0  -5   3      703.48      704.93     11.17 o
   1  -5   3     1194.48     1455.80     21.79 o
   2  -5   3        5.06       29.40      1.79 o
   3  -5   3      115.87      102.16      3.20 o
   4  -5   3       10.95        9.12      0.89 o
   5  -5   3     1347.36     1526.02     25.90 o
   6  -5   3      120.60      124.08      3.38 o
   7  -5   3       10.34       13.89      1.45 o
   8  -5   3      612.36      617.48     17.60 o
   9  -5   3      119.08      110.09      7.61 o
  10  -5   3      971.87      941.90     26.16 o
  11  -5   3       58.83       59.57      5.11 o
 -10  -4   3      112.07      127.08      5.21 o
  -9  -4   3        5.27        8.56      1.85 o
  -8  -4   3        4.55        0.06      1.19 o
  -7  -4   3        0.00       -1.00      1.00 o
  -6  -4   3       14.76       16.57      1.26 o
  -5  -4   3       79.70       66.64      2.24 o
  -4  -4   3      216.99      243.13      4.56 o
  -3  -4   3      260.56      302.39      5.16 o
  -2  -4   3      787.21      795.46     13.05 o
  -1  -4   3      175.02      159.08      3.58 o
   0  -4   3      308.17      321.45      4.92 o
   1  -4   3       52.07       61.27      2.18 o
   2  -4   3     1218.23     1542.09     41.27 o
   3  -4   3        0.09        4.00      0.50 o
   4  -4   3      433.10      479.97      7.91 o
   5  -4   3        0.57        2.11      0.74 o
   6  -4   3      661.94      673.61     10.00 o
   7  -4   3      133.10      139.29      3.94 o
   8  -4   3      133.77      153.97      7.00 o
   9  -4   3      857.56      867.08     23.90 o
  10  -4   3        6.03        6.56      2.73 o
  11  -4   3       70.13       71.65      5.55 o
 -11  -3   3      148.46      174.52      6.33 o
 -10  -3   3        8.03        9.76      3.02 o
  -9  -3   3      170.41      177.46      6.87 o
  -8  -3   3      518.27      518.03      9.05 o
  -7  -3   3       93.79       94.59      2.79 o
  -6  -3   3        1.94        5.22      0.96 o
  -5  -3   3       11.67        9.58      0.87 o
  -4  -3   3        0.18        9.24      0.83 o
  -3  -3   3       22.00       23.74      1.01 o
  -2  -3   3       78.14       70.21      1.39 o
  -1  -3   3        9.65       25.14      0.69 o
   0  -3   3      592.23      606.65      7.32 o
   1  -3   3      310.15      353.36      6.34 o
   2  -3   3     4409.83     5353.45    126.38 o
   3  -3   3      449.13      585.74     10.41 o
   4  -3   3       30.44       35.24      1.27 o
   5  -3   3        4.01        4.11      0.63 o
   6  -3   3      238.46      226.04      3.81 o
   7  -3   3     1609.39     1606.87     22.94 o
   8  -3   3       11.54        7.17      1.41 o
   9  -3   3       93.89       86.42      4.29 o
  10  -3   3       37.07       36.55      4.12 o
  11  -3   3      272.76      273.46     11.11 o
 -11  -2   3        0.03        0.62      2.09 o
 -10  -2   3      436.71      451.51     12.38 o
  -9  -2   3      148.94      149.51      4.49 o
  -8  -2   3       22.51       24.02      1.78 o
  -7  -2   3      399.46      362.54      6.00 o
  -6  -2   3      454.43      417.48      6.10 o
  -5  -2   3      120.15       81.77      1.99 o
  -4  -2   3      263.29      241.18      4.13 o
  -3  -2   3     1383.81     1427.73     16.04 o
  -2  -2   3        5.26       12.86      0.65 o
  -1  -2   3      133.20      133.96      1.76 o
   0  -2   3       32.41       28.60      0.72 o
   1  -2   3     2353.75     2674.45     63.57 o
   2  -2   3      425.39      487.07     12.88 o
   3  -2   3     1535.98     1804.87     24.60 o
   4  -2   3     1373.07     1654.52     25.08 o
   5  -2   3       40.04       47.67      1.50 o
   6  -2   3      387.96      421.49      5.65 o
   7  -2   3      204.10      205.19      3.57 o
   8  -2   3      405.74      392.19      7.42 o
   9  -2   3       16.49       19.77      2.25 o
  10  -2   3        9.30        5.44      1.75 o
  11  -2   3        0.01        2.31      2.62 o
 -11  -1   3      190.74      195.56      7.64 o
 -10  -1   3       59.49       58.07      3.42 o
  -9  -1   3      351.75      326.65      7.11 o
  -8  -1   3      848.00      755.70     11.95 o
  -7  -1   3        8.32        9.94      1.11 o
  -6  -1   3      256.31      209.62      3.81 o
  -5  -1   3      203.10      244.05      4.05 o
  -4  -1   3      589.56      667.70      9.00 o
  -3  -1   3     1380.18     1328.50     14.85 o
  -2  -1   3     3503.13     3490.94     38.02 o
  -1  -1   3     6335.96     6489.49     64.18 o
   0  -1   3      485.70      507.83      5.95 o
   1  -1   3       54.29       43.03      1.01 o
   2  -1   3     1437.29     1574.03     21.41 o
   3  -1   3     1484.93     1561.72     19.79 o
   4  -1   3      434.97      541.48      6.87 o
   5  -1   3      281.32      310.77      4.05 o
   6  -1   3      165.46      148.28      2.46 o
   7  -1   3       71.36       82.41      2.36 o
   8  -1   3      263.32      258.14      5.56 o
   9  -1   3        1.10       -0.70      1.19 o
  10  -1   3      271.90      278.09      7.21 o
  11  -1   3       22.47       20.28      3.99 o
 -12   0   3       33.78       33.66      7.96 o
 -11   0   3        0.00       -1.98      2.17 o
 -10   0   3       42.90       47.49      3.10 o
  -9   0   3       69.01       69.64      2.98 o
  -8   0   3      162.92      140.10      3.58 o
  -7   0   3      176.90      151.82      3.18 o
  -6   0   3      455.47      449.02      7.96 o
  -5   0   3      468.14      464.74      6.67 o
  -4   0   3      112.47       94.10      2.01 o
  -3   0   3      196.34      215.56      3.13 o
  -2   0   3      776.39      718.63      7.46 o
  -1   0   3    14282.49    13877.01    137.52 o
   0   0   3       25.05       21.02      0.77 o
   1   0   3      205.13      197.46      2.64 o
   2   0   3       13.32       21.33      0.64 o
   3   0   3     1171.28     1290.40     15.36 o
   4   0   3      744.54      722.32      8.40 o
   5   0   3      264.88      283.13      3.66 o
   6   0   3      291.64      299.44      3.99 o
   7   0   3       41.90       28.18      1.52 o
   8   0   3       67.68       69.11      2.73 o
   9   0   3       70.87       77.66      3.11 o
  10   0   3       82.69       80.99      5.07 o
  11   0   3      120.97      118.34      4.85 o
 -12   1   3       31.01       29.90      3.35 o
 -11   1   3       44.61       37.22      3.65 o
 -10   1   3       53.25       51.32      3.81 o
  -9   1   3      245.88      253.70      8.58 o
  -8   1   3      393.31      379.86      6.19 o
  -7   1   3      108.29       96.83      2.71 o
  -6   1   3       36.62       18.67      1.29 o
  -5   1   3       16.78       16.45      0.95 o
  -4   1   3        0.81        3.03      0.60 o
  -3   1   3     1040.46     1090.44     13.99 o
  -2   1   3     8822.36     8895.82    105.16 o
  -1   1   3      208.72      206.77      2.86 o
   0   1   3      401.76      391.15      5.57 o
   1   1   3      235.43      253.22      3.37 o
   2   1   3     2527.02     2656.87     31.07 o
   3   1   3       81.47       99.44      1.68 o
   4   1   3        9.46       11.21      0.62 o
   5   1   3        7.58       10.84      0.71 o
   6   1   3       20.53       17.23      1.02 o
   7   1   3       53.94       55.34      2.11 o
   8   1   3       19.03       22.84      1.83 o
   9   1   3        3.85        5.56      2.51 o
  10   1   3       83.02       85.96      3.95 o
  11   1   3      104.10      120.63      8.85 o
 -12   2   3      110.71      105.33      4.91 o
 -11   2   3       24.60       24.89      2.73 o
 -10   2   3       76.00       76.00      4.23 o
  -9   2   3      821.78      805.67     19.61 o
  -8   2   3        0.98        2.03      0.94 o
  -7   2   3     1133.50     1132.11     16.17 o
  -6   2   3      241.23      223.41      3.60 o
  -5   2   3       95.26       69.38      2.15 o
  -4   2   3      207.09      174.23      3.27 o
  -3   2   3      960.36     1067.43     13.72 o
  -2   2   3     6156.44     6105.45     81.31 o
  -1   2   3        0.24        2.17      0.57 o
   0   2   3     4194.69     4299.06     57.56 o
   1   2   3      655.35      633.56      8.32 o
   2   2   3     4285.95     4433.20     54.81 o
   3   2   3      428.14      444.70      5.78 o
   4   2   3      595.48      541.02      7.07 o
   5   2   3      203.98      191.12      3.21 o
   6   2   3      117.17      128.28      3.25 o
   7   2   3      102.60       97.75      3.23 o
   8   2   3       12.24       12.79      2.18 o
   9   2   3        0.07        5.84      1.83 o
  10   2   3       38.05       33.65      2.85 o
 -12   3   3      124.19      112.72      5.66 o
 -11   3   3      203.63      200.87      6.24 o
 -10   3   3       72.04       70.14      3.48 o
  -9   3   3       56.87       58.04      4.26 o
  -8   3   3      255.44      231.46      4.58 o
  -7   3   3      184.00      170.49      3.59 o
  -6   3   3      153.56      136.27      2.98 o
  -5   3   3      176.24      126.76      3.00 o
  -4   3   3        1.36        8.14      1.19 o
  -3   3   3     1208.92     1170.55     32.54 o
  -2   3   3      904.62      825.14     17.83 o
  -1   3   3       33.44       24.03      1.77 o
   0   3   3      404.45      385.47      8.53 o
   1   3   3       42.72       51.26      4.12 o
   2   3   3     3403.52     3128.21     42.13 o
   3   3   3     1530.00     1502.91     19.09 o
   4   3   3       19.57       19.34      0.87 o
   5   3   3     2368.74     2360.30     26.44 o
   6   3   3       18.47       16.58      1.28 o
   7   3   3      198.16      202.69      5.00 o
   8   3   3      137.56      125.05      4.11 o
   9   3   3       27.40       30.68      3.36 o
  10   3   3      171.63      164.24      5.91 o
 -12   4   3        1.89        0.01      1.96 o
 -11   4   3       13.97       13.07      2.29 o
 -10   4   3       24.57       23.83      2.39 o
  -9   4   3       30.84       24.86      1.72 o
  -8   4   3       94.14       91.86      3.38 o
  -7   4   3      446.05      421.02      7.62 o
  -6   4   3       23.01       32.15      1.56 o
  -5   4   3      130.18      147.70      3.36 o
  -4   4   3      386.50      335.18      6.65 o
  -3   4   3     1327.24     1447.03     28.68 o
  -2   4   3      115.74      100.98      6.15 o
  -1   4   3        1.33        0.98      0.59 o
   0   4   3       45.73       54.87      2.54 o
   1   4   3     3549.56     3308.69     65.82 o
   2   4   3      151.73      140.54      2.52 o
   3   4   3       79.95       95.59      2.07 o
   4   4   3     1099.67     1082.22     14.35 o
   5   4   3       90.02       87.38      2.67 o
   6   4   3        0.29        1.60      0.85 o
   7   4   3       57.45       57.09      2.69 o
   8   4   3       54.39       60.69      2.93 o
   9   4   3       99.00      108.89      4.59 o
  10   4   3       99.32       85.22      6.74 o
 -12   5   3        0.19       -0.65      2.30 o
 -11   5   3      247.87      245.17      6.98 o
 -10   5   3       74.90       74.49      2.73 o
  -9   5   3      185.18      201.23      4.80 o
  -8   5   3      119.65      127.27      3.44 o
  -7   5   3       95.62       93.78      2.61 o
  -6   5   3       29.92       33.19      1.50 o
  -5   5   3      114.58      119.17      2.97 o
  -4   5   3      314.22      355.54      6.30 o
  -3   5   3     1326.45     1351.77     23.23 o
  -2   5   3       56.67       52.94      2.83 o
  -1   5   3       31.87       25.78      1.29 o
   0   5   3       14.32       15.89      1.61 o
   1   5   3       22.00       41.55      2.36 o
   2   5   3        6.60       11.43      1.00 o
   3   5   3       82.84       89.30      2.08 o
   4   5   3       62.13       58.78      1.80 o
   5   5   3      498.04      470.41      7.20 o
   6   5   3        1.03       -0.15      0.90 o
   7   5   3        0.14       -0.31      1.32 o
   8   5   3       36.79       38.07      6.13 o
   9   5   3       18.65       35.17      3.87 o
 -12   6   3      111.78      103.58     10.39 o
 -11   6   3       11.40       12.49      2.31 o
 -10   6   3       58.43       51.42      3.07 o
  -9   6   3       14.44       11.92      2.02 o
  -8   6   3       44.85       46.50      2.02 o
  -7   6   3      725.82      737.87     13.54 o
  -6   6   3       13.51        5.67      1.01 o
  -5   6   3      338.40      309.17      6.40 o
  -4   6   3     2248.72     2283.17     33.93 o
  -3   6   3       75.50       79.31      2.64 o
  -2   6   3      942.58      960.70     16.97 o
  -1   6   3      276.90      245.76      6.23 o
   0   6   3       41.57       60.71      2.94 o
   1   6   3       66.96       44.80      1.97 o
   2   6   3       54.05       58.90      2.50 o
   3   6   3      144.54      124.76      3.07 o
   4   6   3      468.19      494.71      8.26 o
   5   6   3      129.56      138.11      3.16 o
   6   6   3       43.20       41.47      2.91 o
   7   6   3       10.78       13.17      2.39 o
   8   6   3       24.20       32.07      3.80 o
 -11   7   3       94.08       81.19      4.55 o
 -10   7   3        3.02        3.43      2.43 o
  -9   7   3      107.30      106.97      5.14 o
  -8   7   3      171.76      170.59      4.35 o
  -7   7   3        7.78        5.93      1.50 o
  -6   7   3        3.32        3.87      1.06 o
  -5   7   3       70.96       56.09      2.07 o
  -4   7   3       43.76       45.82      1.88 o
  -3   7   3     1627.54     1533.67     26.60 o
  -2   7   3      204.84      180.67      4.43 o
  -1   7   3      997.38      907.19     16.29 o
   0   7   3      454.85      449.65      9.09 o
   1   7   3       32.54       23.28      1.48 o
   2   7   3      359.93      340.41      6.15 o
   3   7   3       33.63       31.08      1.70 o
   4   7   3       59.85       55.55      2.28 o
   5   7   3      627.71      680.01     12.52 o
   6   7   3       64.82       75.25      3.91 o
   7   7   3      179.70      195.88      7.39 o
   8   7   3      254.99      269.40     12.23 o
 -11   8   3        0.85        3.74      2.13 o
 -10   8   3       34.63       32.32      2.97 o
  -9   8   3       11.71       16.12      2.38 o
  -8   8   3       25.29       24.25      3.01 o
  -7   8   3       40.16       47.50      2.10 o
  -6   8   3       49.64       52.10      3.45 o
  -5   8   3      174.94      165.83      4.26 o
  -4   8   3       37.30       37.11      1.77 o
  -3   8   3      768.83      757.52     12.39 o
  -2   8   3      406.56      362.93      6.86 o
  -1   8   3      201.13      171.09      4.66 o
   0   8   3      165.13      141.32      4.23 o
   1   8   3      304.20      268.01      5.29 o
   2   8   3      177.54      140.25      3.59 o
   3   8   3       47.26       45.95      2.85 o
   4   8   3      151.92      164.14      6.17 o
   5   8   3        8.43        5.77      1.79 o
   6   8   3      390.78      439.98     11.54 o
   7   8   3       89.93       90.65      5.68 o
 -10   9   3      522.18      502.14     12.78 o
  -9   9   3        3.82        1.83      1.87 o
  -8   9   3      133.51      128.95      5.09 o
  -7   9   3        6.74        6.31      1.81 o
  -6   9   3      222.30      231.10      4.61 o
  -5   9   3       76.20       67.62      2.67 o
  -4   9   3      430.38      426.86      7.52 o
  -3   9   3      101.98      104.97      3.25 o
  -2   9   3       22.65       22.31      1.87 o
  -1   9   3       24.58       23.41      2.13 o
   0   9   3        4.51        4.01      1.59 o
   1   9   3       20.68       20.30      1.62 o
   2   9   3       20.96       23.66      1.80 o
   3   9   3        0.09        0.37      1.22 o
   4   9   3       12.39        8.69      1.84 o
   5   9   3        4.29       10.40      2.14 o
   6   9   3       24.28       29.81      3.21 o
 -10  10   3      392.39      382.35     14.01 o
  -9  10   3     1075.78     1107.96     24.00 o
  -8  10   3       54.51       49.34      3.29 o
  -7  10   3      264.56      272.30     12.42 o
  -6  10   3       44.03       36.58      1.95 o
  -5  10   3      226.42      224.83      4.62 o
  -4  10   3        6.98        5.97      1.11 o
  -3  10   3       82.33       84.93      6.49 o
  -2  10   3      105.07       95.27      4.01 o
  -1  10   3       83.75       73.67      3.60 o
   0  10   3        0.04       -0.53      1.49 o
   1  10   3      312.86      291.23      7.26 o
   2  10   3       35.61       42.06      2.48 o
   3  10   3        5.83       11.01      2.12 o
   4  10   3      188.78      201.97      6.44 o
   5  10   3        6.49        8.99      2.70 o
  -9  11   3       16.68       15.55      3.67 o
  -8  11   3      133.36      143.00      6.59 o
  -7  11   3       32.65       36.76      3.02 o
  -6  11   3      400.66      403.39     10.43 o
  -5  11   3       32.92       30.69      1.69 o
  -4  11   3        4.07        3.42      1.53 o
  -3  11   3      461.49      456.75     10.97 o
  -2  11   3      316.41      316.61     16.36 o
  -1  11   3      258.02      242.73      7.27 o
   0  11   3       87.44       81.63      3.31 o
   1  11   3        0.80        1.22      1.44 o
   2  11   3      149.44      153.06      5.43 o
   3  11   3      201.75      211.10      6.62 o
   4  11   3        5.08        5.11      2.31 o
  -8  12   3        0.15       -1.31      2.78 o
  -7  12   3       16.62       12.29      2.94 o
  -6  12   3        0.87        2.02      2.45 o
  -5  12   3       46.28       39.97      4.07 o
  -4  12   3       91.80       84.37      3.61 o
  -3  12   3       28.05       20.99      2.94 o
  -2  12   3        2.90        2.53      1.62 o
  -1  12   3      100.87      102.60      4.18 o
   0  12   3        0.07       -1.09      1.42 o
   1  12   3       47.52       49.69      6.58 o
   2  12   3        3.16        5.46      2.15 o
  -6  13   3        0.43       -4.24      5.08 o
  -5  13   3       15.08       20.55      3.45 o
  -4  13   3        1.66        3.30      2.67 o
  -3  13   3        1.75       -0.22      1.53 o
  -2  13   3        4.12        5.79      2.91 o
  -1  13   3       65.73       66.90      3.86 o
   0  13   3        3.16        1.18      1.87 o
  -1 -13   4       79.25       76.81      4.44 o
   0 -13   4      148.72      144.64      8.03 o
   1 -13   4      165.06      158.25      8.21 o
   2 -13   4       59.72       63.45      9.17 o
   3 -13   4      175.89      176.97      8.56 o
   4 -13   4       43.53       39.38      5.78 o
   5 -13   4       27.89       41.97      5.81 o
  -3 -12   4        1.05       -0.36      1.53 o
  -2 -12   4        9.14        3.56      2.11 o
  -1 -12   4       23.18       21.91      2.78 o
   0 -12   4        0.58       -2.20      3.33 o
   1 -12   4       25.77       29.27      4.41 o
   2 -12   4       54.88       47.18      4.49 o
   3 -12   4       29.42       27.47      4.87 o
   4 -12   4       42.19       44.26      5.57 o
   5 -12   4      173.83      168.94     10.25 o
   6 -12   4       13.79       17.52      3.21 o
   7 -12   4      282.81      307.11     11.29 o
  -5 -11   4       75.26       72.87      6.19 o
  -4 -11   4       60.54       68.03      3.26 o
  -3 -11   4        1.48        1.89      1.61 o
  -2 -11   4        0.17       -0.53      1.15 o
  -1 -11   4       15.01       18.76      2.25 o
   0 -11   4        4.35        2.57      1.60 o
   1 -11   4       44.77       42.98      2.76 o
   2 -11   4        0.84        3.98      4.99 o
   3 -11   4      121.45      112.37      7.82 o
   4 -11   4       72.82       61.42      5.65 o
   5 -11   4        0.02        0.58      2.74 o
   6 -11   4       18.81       19.05      4.00 o
   7 -11   4        2.23        0.67      2.34 o
   8 -11   4       44.06       48.63      4.40 o
  -6 -10   4       79.72       79.65      4.09 o
  -5 -10   4      167.14      183.49      5.27 o
  -4 -10   4        5.16        3.96      1.57 o
  -3 -10   4      350.52      368.05      7.63 o
  -2 -10   4        9.04       11.77      1.47 o
  -1 -10   4      614.53      592.72     12.17 o
   0 -10   4        0.65        1.93      1.62 o
   1 -10   4       73.17       71.05      4.33 o
   2 -10   4      360.98      346.15     11.49 o
   3 -10   4        0.76        0.13      2.51 o
   4 -10   4       17.51       15.84      3.34 o
   5 -10   4      642.93      634.12     17.94 o
   6 -10   4        2.34        1.32      3.59 o
   7 -10   4       10.63       13.30      4.87 o
   8 -10   4       25.35       25.43      3.22 o
   9 -10   4        0.45       -0.65      2.61 o
  -7  -9   4      146.33      149.82      5.01 o
  -6  -9   4        1.44       -0.61      1.59 o
  -5  -9   4        3.04        5.34      1.62 o
  -4  -9   4      244.59      235.46      5.67 o
  -3  -9   4        4.51        6.05      1.37 o
  -2  -9   4       33.88       27.93      1.82 o
  -1  -9   4      282.26      249.37      6.27 o
   0  -9   4      166.23      178.31      7.34 o
   1  -9   4      633.13      628.23     21.94 o
   2  -9   4       41.55       36.92      4.11 o
   3  -9   4      411.37      385.55     15.90 o
   4  -9   4      491.59      508.56     14.59 o
   5  -9   4       35.34       43.35      3.30 o
   6  -9   4      285.45      283.27      9.57 o
   7  -9   4      103.58       96.03      5.15 o
   8  -9   4       20.84       21.49      3.02 o
   9  -9   4      111.77       98.31      5.74 o
  10  -9   4       25.51       28.66      4.86 o
  -8  -8   4        7.53        3.90      1.93 o
  -7  -8   4        9.92        8.42      1.93 o
  -6  -8   4        6.94        6.75      1.72 o
  -5  -8   4       27.91       23.64      2.03 o
  -4  -8   4       33.91       27.99      1.97 o
  -3  -8   4      142.01      151.25      4.62 o
  -2  -8   4      165.37      157.15      3.89 o
  -1  -8   4      126.01      123.65      3.91 o
   0  -8   4      527.41      510.58     17.29 o
   1  -8   4       12.47       18.11      1.38 o
   2  -8   4      104.06      113.18      4.86 o
   3  -8   4       15.13       14.10      1.69 o
   4  -8   4      862.71      817.60     17.31 o
   5  -8   4       55.39       49.95      2.65 o
   6  -8   4       68.35       72.72      4.07 o
   7  -8   4       82.17       75.40      4.77 o
   8  -8   4       15.57       13.44      4.85 o
   9  -8   4       14.59       20.35      3.07 o
  10  -8   4       98.08       87.74      5.74 o
  -8  -7   4       24.79       28.24      2.52 o
  -7  -7   4      340.98      333.85      8.17 o
  -6  -7   4       48.60       53.29      2.72 o
  -5  -7   4       35.61       42.93      2.07 o
  -4  -7   4      232.30      210.60      4.28 o
  -3  -7   4      355.40      362.63      6.44 o
  -2  -7   4      831.69      789.48     11.81 o
  -1  -7   4      345.77      299.03      4.81 o
   0  -7   4       39.18       40.46      1.47 o
   1  -7   4       22.84       21.69      1.32 o
   2  -7   4       12.17       15.43      1.76 o
   3  -7   4        0.13        4.60      1.15 o
   4  -7   4       14.27       36.61      2.01 o
   5  -7   4      212.85      209.63      8.39 o
   6  -7   4      234.91      226.21      7.01 o
   7  -7   4        7.65        9.57      2.15 o
   8  -7   4       26.58       37.75      3.49 o
   9  -7   4        0.20        1.29      2.17 o
  10  -7   4      104.80      114.05     18.25 o
  -9  -6   4        1.62        5.80      2.08 o
  -8  -6   4      325.39      388.73      7.83 o
  -7  -6   4        1.40        0.34      1.21 o
  -6  -6   4      463.78      456.68      9.04 o
  -5  -6   4      707.10      694.30     11.01 o
  -4  -6   4      170.52      164.61      3.68 o
  -3  -6   4      126.12      113.00      2.70 o
  -2  -6   4        0.88        4.95      0.87 o
  -1  -6   4      227.25      212.96      3.74 o
   0  -6   4      399.85      415.07      7.12 o
   1  -6   4        4.14       12.51      1.20 o
   2  -6   4       94.28       76.75      2.71 o
   3  -6   4      182.44      216.73      7.52 o
   4  -6   4        0.40        7.57      1.14 o
   5  -6   4     1242.35     1394.19     23.80 o
   6  -6   4      465.73      491.75     11.03 o
   7  -6   4      247.06      271.47     14.28 o
   8  -6   4      142.69      147.49      6.45 o
   9  -6   4        0.93        2.28      2.17 o
  10  -6   4      535.88      526.82     16.55 o
  11  -6   4        5.41       -1.06      2.65 o
 -10  -5   4       83.78       86.70      4.28 o
  -9  -5   4      194.18      204.62      5.87 o
  -8  -5   4       33.67       35.15      2.32 o
  -7  -5   4       33.79       31.16      1.91 o
  -6  -5   4       42.69       45.18      2.02 o
  -5  -5   4        3.57        5.75      1.08 o
  -4  -5   4     1025.74     1016.96     13.91 o
  -3  -5   4      126.05      132.60      2.82 o
  -2  -5   4     1005.40      885.36     12.24 o
  -1  -5   4       85.10       61.23      2.24 o
   0  -5   4      171.08      173.92      4.52 o
   1  -5   4     2252.95     2519.59     59.53 o
   2  -5   4      347.10      406.02     15.94 o
   3  -5   4      173.59      241.91      9.24 o
   4  -5   4      311.42      329.51      6.21 o
   5  -5   4      146.77      163.99      3.71 o
   6  -5   4       50.44       60.41      2.24 o
   7  -5   4      253.63      255.78      8.66 o
   8  -5   4       54.02       58.89      4.09 o
   9  -5   4      449.57      450.03     14.22 o
  10  -5   4        0.32       -0.06      2.32 o
  11  -5   4       42.75       43.83      4.61 o
 -10  -4   4        1.48        4.09      2.05 o
  -9  -4   4       38.91       43.02      2.55 o
  -8  -4   4       26.98       27.51      2.06 o
  -7  -4   4        9.24       14.43      1.55 o
  -6  -4   4        0.43        2.15      1.03 o
  -5  -4   4       57.98       48.54      1.82 o
  -4  -4   4       72.93       73.86      2.11 o
  -3  -4   4        0.09        3.78      0.76 o
  -2  -4   4      160.10      145.13      3.55 o
  -1  -4   4      971.79     1019.05     14.40 o
   0  -4   4       45.33       41.79      1.22 o
   1  -4   4       22.86       29.78      1.47 o
   2  -4   4      381.58      525.51     14.39 o
   3  -4   4      445.55      453.17     12.90 o
   4  -4   4       13.20       13.62      0.77 o
   5  -4   4      812.30      804.79     11.70 o
   6  -4   4        0.39        1.96      0.86 o
   7  -4   4        3.35        6.01      1.12 o
   8  -4   4        3.52        7.07      2.56 o
   9  -4   4      302.83      280.66     10.28 o
  10  -4   4      165.68      154.41     16.45 o
  11  -4   4      336.54      323.45     28.47 o
 -11  -3   4        1.11        1.67      2.57 o
 -10  -3   4      196.03      208.60      6.73 o
  -9  -3   4       15.53       21.92      1.98 o
  -8  -3   4      742.57      757.05     14.80 o
  -7  -3   4     1234.31     1183.82     19.03 o
  -6  -3   4        8.14        7.82      1.13 o
  -5  -3   4      242.97      242.97      4.56 o
  -4  -3   4      201.71      163.01      3.40 o
  -3  -3   4      135.72      162.48      3.39 o
  -2  -3   4        3.77       11.10      0.73 o
  -1  -3   4     1108.65     1117.48     15.46 o
   0  -3   4     1135.70     1401.14     16.70 o
   1  -3   4      209.84      228.33      3.52 o
   2  -3   4      484.51      594.15     15.81 o
   3  -3   4       93.96      121.84      4.86 o
   4  -3   4     1026.96     1242.18     19.06 o
   5  -3   4       31.00       26.23      1.23 o
   6  -3   4       48.43       45.27      1.87 o
   7  -3   4        0.29        2.01      1.24 o
   8  -3   4       25.84       35.59      2.36 o
   9  -3   4      294.93      290.77      7.39 o
  10  -3   4       57.28       52.48      4.58 o
  11  -3   4        0.03        1.73      2.74 o
 -11  -2   4      440.76      458.75     15.03 o
 -10  -2   4       25.66       26.01      2.74 o
  -9  -2   4      710.52      701.62     11.70 o
  -8  -2   4      263.90      233.70      5.13 o
  -7  -2   4        0.20       -1.01      1.01 o
  -6  -2   4      768.70      700.14     12.66 o
  -5  -2   4        3.03       -0.22      0.68 o
  -4  -2   4      256.27      249.18      4.02 o
  -3  -2   4     4394.03     4222.20     52.51 o
  -2  -2   4        0.76        1.27      0.46 o
  -1  -2   4       72.89       55.51      1.21 o
   0  -2   4     1313.77     1466.50     16.34 o
   1  -2   4      176.17      195.86      4.66 o
   2  -2   4      428.63      444.12     12.13 o
   3  -2   4     1211.33     1510.61     20.72 o
   4  -2   4       41.90       54.88      1.66 o
   5  -2   4      847.55      913.81     13.01 o
   6  -2   4       70.74       66.33      2.05 o
   7  -2   4      224.82      252.10      6.07 o
   8  -2   4      114.49      136.83      5.94 o
   9  -2   4      157.49      178.49      5.57 o
  10  -2   4       24.39       27.46      3.15 o
  11  -2   4        6.99        8.03      5.68 o
 -11  -1   4        7.16        8.52      2.27 o
 -10  -1   4       28.56       17.58      2.57 o
  -9  -1   4        7.93       11.52      1.63 o
  -8  -1   4      458.57      417.68      7.53 o
  -7  -1   4      719.35      679.61      9.83 o
  -6  -1   4      227.51      214.27      3.94 o
  -5  -1   4       16.35       11.59      0.95 o
  -4  -1   4      158.36      136.72      2.63 o
  -3  -1   4     1410.32     1409.80     15.83 o
  -2  -1   4     4429.00     4493.81     44.45 o
  -1  -1   4        5.09        3.53      0.57 o
   0  -1   4      131.24      139.89      2.21 o
   1  -1   4      773.55      833.94     11.67 o
   2  -1   4      881.58     1098.65     15.15 o
   3  -1   4      591.37      626.08      9.96 o
   4  -1   4     1333.49     1356.99     18.86 o
   5  -1   4        5.83        5.81      0.55 o
   6  -1   4      497.96      467.22      7.33 o
   7  -1   4      299.41      294.78      5.88 o
   8  -1   4       20.98       27.30      1.77 o
   9  -1   4      794.90      836.10     18.18 o
  10  -1   4      127.35      126.57      5.91 o
  11  -1   4       49.71       37.99      3.81 o
 -11   0   4        0.31        2.68      2.42 o
 -10   0   4       31.52       26.47      2.64 o
  -9   0   4       18.56       16.50      1.88 o
  -8   0   4       55.15       50.06      3.52 o
  -7   0   4       19.91       25.33      1.41 o
  -6   0   4      120.36      130.89      2.81 o
  -5   0   4        6.04        9.51      0.87 o
  -4   0   4     1256.54     1276.55     16.34 o
  -3   0   4      918.62      895.02     12.81 o
  -2   0   4     1027.10     1006.04     11.54 o
  -1   0   4        4.12       13.75      0.74 o
   0   0   4      105.87      113.15      1.89 o
   1   0   4      491.21      507.53      6.29 o
   2   0   4      571.27      586.55      7.35 o
   3   0   4      280.20      393.04      6.53 o
   4   0   4       18.93       39.18      1.12 o
   5   0   4        7.58       20.04      0.80 o
   6   0   4      186.26      187.03      3.02 o
   7   0   4       85.93       80.92      2.75 o
   8   0   4      334.68      322.30      6.67 o
   9   0   4        6.36        7.68      1.54 o
  10   0   4      126.59      122.26      5.35 o
  11   0   4      114.67      134.55      6.57 o
 -12   1   4      225.32      223.79      8.55 o
 -11   1   4       12.21        7.77      2.68 o
 -10   1   4      754.17      756.02     18.00 o
  -9   1   4      336.88      348.30      7.35 o
  -8   1   4       63.54       58.08      2.31 o
  -7   1   4      153.45      149.80      3.20 o
  -6   1   4      104.60      107.19      2.48 o
  -5   1   4      624.11      581.25      8.14 o
  -4   1   4      153.30      223.47      4.00 o
  -3   1   4        9.57        6.91      0.77 o
  -2   1   4       11.31       18.72      0.93 o
  -1   1   4      201.71      206.62      3.36 o
   0   1   4       39.74       49.38      1.94 o
   1   1   4       51.64       53.03      1.08 o
   2   1   4      252.07      262.32      3.68 o
   3   1   4       32.27       62.79      1.47 o
   4   1   4      591.35      600.70      7.29 o
   5   1   4        7.23        7.74      0.66 o
   6   1   4      351.91      364.55      5.29 o
   7   1   4        1.15       -0.74      1.16 o
   8   1   4       93.35       83.60      3.12 o
   9   1   4       24.23       19.38      2.16 o
  10   1   4        0.30        0.06      1.92 o
 -12   2   4       47.89       53.23      3.76 o
 -11   2   4        7.99        2.97      2.33 o
 -10   2   4       33.38       31.21      3.17 o
  -9   2   4      660.80      622.95     13.22 o
  -8   2   4      463.10      427.88      6.83 o
  -7   2   4      481.09      473.86      7.90 o
  -6   2   4     2165.56     2060.76     24.47 o
  -5   2   4        0.11        2.96      0.76 o
  -4   2   4      126.49      133.17      2.82 o
  -3   2   4     1556.74     1441.70     21.99 o
  -2   2   4     1352.78     1288.72     19.62 o
  -1   2   4       93.76       86.18      1.75 o
   0   2   4      202.89      223.34      3.71 o
   1   2   4       24.00       21.43      0.97 o
   2   2   4     5707.27     5926.84     73.00 o
   3   2   4     1418.94     1320.36     17.23 o
   4   2   4       25.60       24.41      1.09 o
   5   2   4      452.15      441.04      6.11 o
   6   2   4       37.30       37.37      1.77 o
   7   2   4      534.76      543.05      9.98 o
   8   2   4      100.76      104.19      3.58 o
   9   2   4        5.45        6.38      1.90 o
  10   2   4        1.86        1.71      2.57 o
 -12   3   4      286.24      306.17      8.63 o
 -11   3   4        0.00       -0.63      2.07 o
 -10   3   4        1.62        0.00      1.94 o
  -9   3   4       18.34       13.51      2.27 o
  -8   3   4       10.23        7.41      1.20 o
  -7   3   4     1519.39     1364.95     21.33 o
  -6   3   4       74.99       68.72      2.81 o
  -5   3   4      217.50      201.70      4.25 o
  -4   3   4      600.14      762.60     13.60 o
  -3   3   4     4475.24     4909.33     93.61 o
  -2   3   4     1170.60     1095.49     18.96 o
  -1   3   4      518.22      511.08      9.40 o
   0   3   4       29.30       28.94      1.32 o
   1   3   4      669.89      615.59      9.74 o
   2   3   4      143.15      146.39      3.18 o
   3   3   4     1206.44     1110.89     17.33 o
   4   3   4     2048.72     2004.51     25.65 o
   5   3   4     1006.25     1057.21     14.33 o
   6   3   4      253.45      262.73      5.16 o
   7   3   4      313.88      294.03      7.76 o
   8   3   4       33.28       31.08      2.27 o
   9   3   4      189.58      209.16      7.46 o
  10   3   4       15.08       12.41      2.47 o
 -12   4   4        4.58        0.31      2.34 o
 -11   4   4       40.62       30.93      2.82 o
 -10   4   4       32.47       33.53      3.13 o
  -9   4   4       29.89       43.35      3.22 o
  -8   4   4      127.28      100.09      3.47 o
  -7   4   4      329.29      339.88      6.60 o
  -6   4   4      153.76      181.27      4.13 o
  -5   4   4      113.66      116.23      4.08 o
  -4   4   4        2.61        2.03      0.88 o
  -3   4   4       89.28      115.60      3.82 o
  -2   4   4      782.18      833.72     14.92 o
  -1   4   4       33.55       47.67      2.52 o
   0   4   4      376.12      348.46      8.25 o
   1   4   4      124.29       96.39      3.53 o
   2   4   4      947.26      940.23     13.43 o
   3   4   4      707.62      715.64     10.66 o
   4   4   4      136.74      115.69      3.16 o
   5   4   4      229.01      218.93      4.17 o
   6   4   4        4.35        3.08      1.23 o
   7   4   4      233.12      237.53      5.73 o
   8   4   4       13.72       14.79      1.94 o
   9   4   4        1.05       -0.90      2.20 o
 -12   5   4      145.54      145.57      5.65 o
 -11   5   4        2.85        5.33      2.06 o
 -10   5   4      178.96      195.82      5.99 o
  -9   5   4       31.95       34.89      2.59 o
  -8   5   4       35.02       39.09      2.22 o
  -7   5   4       83.80      104.22      3.48 o
  -6   5   4       10.12        9.31      1.31 o
  -5   5   4       52.18       51.29      2.37 o
  -4   5   4      358.03      356.75      9.35 o
  -3   5   4      679.13      720.71     23.30 o
  -2   5   4       26.77       46.14      1.85 o
  -1   5   4     1261.48     1275.77     21.94 o
   0   5   4      323.86      299.99      7.58 o
   1   5   4       85.95       79.03      4.87 o
   2   5   4      142.43      140.87      3.41 o
   3   5   4      368.18      356.69      5.47 o
   4   5   4      404.13      384.57      6.71 o
   5   5   4       40.67       40.62      1.58 o
   6   5   4       10.94       14.52      1.59 o
   7   5   4       47.85       44.39      3.15 o
   8   5   4       28.86       30.20      3.49 o
   9   5   4        6.54        4.58      2.83 o
 -11   6   4      437.38      445.96     10.58 o
 -10   6   4       44.48       43.58      3.01 o
  -9   6   4      137.37      154.22      5.05 o
  -8   6   4      434.77      437.96      9.05 o
  -7   6   4       40.87       39.43      2.09 o
  -6   6   4      398.53      397.91      7.33 o
  -5   6   4      140.88      117.16      3.10 o
  -4   6   4       15.23       13.02      1.37 o
  -3   6   4      311.26      279.01      7.96 o
  -2   6   4      297.04      288.62      6.14 o
  -1   6   4      551.82      502.39     11.61 o
   0   6   4        0.24        0.41      1.26 o
   1   6   4       38.72       29.96      2.31 o
   2   6   4      334.94      310.95      5.58 o
   3   6   4       21.36       18.88      1.32 o
   4   6   4       12.35       14.87      1.30 o
   5   6   4      551.13      546.07     10.37 o
   6   6   4       58.61       76.71      3.33 o
   7   6   4      188.17      214.37      6.77 o
   8   6   4       26.17       19.21      3.52 o
 -11   7   4        0.22        1.97      3.99 o
 -10   7   4      267.73      268.61      6.31 o
  -9   7   4       55.88       52.16      2.57 o
  -8   7   4       59.24       50.36      2.47 o
  -7   7   4      147.76      151.77      4.22 o
  -6   7   4       10.66       13.32      1.37 o
  -5   7   4      124.82      133.75      5.17 o
  -4   7   4     1061.12      987.01     17.86 o
  -3   7   4       29.48       25.18      2.69 o
  -2   7   4      665.53      605.59     13.51 o
  -1   7   4      112.67      118.47      4.49 o
   0   7   4       41.59       28.80      2.39 o
   1   7   4      582.48      577.38     10.30 o
   2   7   4       66.32       63.25      2.25 o
   3   7   4       12.71        9.65      1.97 o
   4   7   4      444.38      452.19     14.84 o
   5   7   4       17.68       19.09      2.07 o
   6   7   4      510.35      553.71     14.78 o
   7   7   4        7.36        6.32      2.60 o
   8   7   4      114.97      132.89      8.74 o
 -11   8   4       10.36        1.45      2.18 o
 -10   8   4        1.17       -1.84      1.84 o
  -9   8   4        1.79        4.82      1.19 o
  -8   8   4       49.19       44.99      2.34 o
  -7   8   4       43.51       36.48      2.10 o
  -6   8   4      131.09      151.76      5.07 o
  -5   8   4      556.23      562.99     10.84 o
  -4   8   4        6.82        2.92      2.40 o
  -3   8   4       14.78       12.91      1.49 o
  -2   8   4      143.98      148.95      5.23 o
  -1   8   4        1.20        0.82      1.16 o
   0   8   4      124.83       97.77      3.60 o
   1   8   4      329.82      302.19      5.81 o
   2   8   4      180.00      165.36      3.96 o
   3   8   4      131.46      129.58      3.67 o
   4   8   4        0.31       -0.08      1.43 o
   5   8   4      134.84      144.52      6.00 o
   6   8   4       49.34       53.65      6.24 o
   7   8   4       14.32       13.50      2.90 o
 -10   9   4      443.21      443.78     11.85 o
  -9   9   4      183.58      175.67      6.36 o
  -8   9   4       31.98       32.03      1.55 o
  -7   9   4      285.15      293.42      6.64 o
  -6   9   4      203.55      210.11      5.28 o
  -5   9   4        7.04        6.86      1.36 o
  -4   9   4      864.04      868.24     18.63 o
  -3   9   4      387.05      410.45      7.61 o
  -2   9   4       21.51       25.24      2.27 o
  -1   9   4      155.02      148.95      4.60 o
   0   9   4       48.96       37.66      2.44 o
   1   9   4        2.24        3.96      1.21 o
   2   9   4       28.67       25.50      1.82 o
   3   9   4        2.02        1.23      1.46 o
   4   9   4       65.88       69.62      3.43 o
   5   9   4       45.90       45.74      3.51 o
   6   9   4        6.16        2.34      2.98 o
 -10  10   4       40.71       40.34      3.46 o
  -9  10   4      186.42      204.65      7.08 o
  -8  10   4      460.23      477.40     12.19 o
  -7  10   4        4.54        3.69      0.97 o
  -6  10   4      998.93      989.80     24.57 o
  -5  10   4      389.25      394.40      8.37 o
  -4  10   4       19.99       18.75      2.16 o
  -3  10   4      217.82      214.11      6.42 o
  -2  10   4      148.62      129.97      4.86 o
  -1  10   4       23.32       22.17      2.34 o
   0  10   4      322.77      302.94      6.86 o
   1  10   4        6.63        7.69      1.87 o
   2  10   4      122.93      131.48      5.35 o
   3  10   4        3.68        1.08      1.65 o
   4  10   4       70.96       66.10      3.80 o
   5  10   4      167.84      173.86      8.50 o
  -9  11   4       33.72       30.78      3.11 o
  -8  11   4        0.05        0.20      1.98 o
  -7  11   4      170.79      183.23      7.95 o
  -6  11   4        9.47        7.01      2.37 o
  -5  11   4      200.33      200.09      6.12 o
  -4  11   4      108.28       92.08      4.06 o
  -3  11   4      302.41      311.17      8.52 o
  -2  11   4        4.08        4.64      1.94 o
  -1  11   4       22.42       23.15      2.56 o
   0  11   4        0.07       -1.32      1.32 o
   1  11   4      353.12      354.37      8.87 o
   2  11   4        0.61       -0.64      1.76 o
   3  11   4      150.19      173.71      6.02 o
   4  11   4       56.02       52.56      8.56 o
  -8  12   4       12.14       -0.87      4.69 o
  -7  12   4       92.23       86.86      5.74 o
  -6  12   4       37.91       39.06      4.87 o
  -5  12   4        2.44        0.45      2.13 o
  -4  12   4       21.91       22.15      3.06 o
  -3  12   4        9.57        9.69      2.04 o
  -2  12   4      100.05      105.97      7.13 o
  -1  12   4       19.82       14.82      2.38 o
   0  12   4       37.15       33.15      2.84 o
   1  12   4       16.99       14.31      2.40 o
   2  12   4      119.69      131.25      5.31 o
  -6  13   4       53.32       60.03      8.23 o
  -5  13   4      427.74      428.01     10.43 o
  -4  13   4      103.23       86.28      4.00 o
  -3  13   4        9.37        5.70      2.01 o
  -2  13   4      132.22      127.23      5.37 o
  -1  13   4       75.22       73.30      3.80 o
   0  13   4       32.92       27.17      5.57 o
   0 -13   5        0.31        2.85      4.00 o
   1 -13   5        2.16       -0.83      2.88 o
   2 -13   5       90.28       82.01      9.59 o
   3 -13   5       44.28       47.52      4.86 o
   4 -13   5      112.05       99.30      6.43 o
  -3 -12   5        0.99        1.53      2.16 o
  -2 -12   5        0.54       -0.37      4.61 o
  -1 -12   5        3.07        2.37      2.05 o
   0 -12   5        6.61        6.05      2.95 o
   1 -12   5        5.61        7.86      3.07 o
   2 -12   5       20.88       25.05      9.31 o
   3 -12   5       16.57       23.57      3.59 o
   4 -12   5       31.70       28.80      4.79 o
   5 -12   5        3.12        2.05      3.25 o
   6 -12   5       85.17       77.26      6.78 o
  -4 -11   5      133.85      144.01      7.05 o
  -3 -11   5      515.94      513.78     11.63 o
  -2 -11   5        2.22        2.32      1.92 o
  -1 -11   5        0.18        0.00      1.63 o
   0 -11   5      116.56      115.89      5.88 o
   1 -11   5      102.02       99.50      5.94 o
   2 -11   5      194.71      181.54      7.95 o
   3 -11   5      100.02       92.60      6.62 o
   4 -11   5      112.50      132.23      8.29 o
   5 -11   5        8.22       15.34      3.54 o
   6 -11   5       28.51       26.80      3.25 o
   7 -11   5        0.01        1.33      2.75 o
   8 -11   5       68.26       63.02      4.74 o
  -6 -10   5        0.93        1.98      1.79 o
  -5 -10   5        7.86        7.90      2.07 o
  -4 -10   5      286.39      279.74      6.49 o
  -3 -10   5       59.48       59.01      2.64 o
  -2 -10   5      461.33      462.74     10.29 o
  -1 -10   5       56.55       56.40      3.00 o
   0 -10   5        0.81       -0.86      1.28 o
   1 -10   5      288.78      273.55     17.47 o
   2 -10   5        1.37       -1.46      2.00 o
   3 -10   5      279.31      279.27     12.79 o
   4 -10   5      362.65      349.82     14.98 o
   5 -10   5      241.75      239.27      8.59 o
   6 -10   5      399.48      388.49     12.27 o
   7 -10   5       93.03      103.95      8.09 o
   8 -10   5       50.97       56.37      4.26 o
   9 -10   5       41.46       33.90      4.51 o
  -7  -9   5       51.67       64.10      3.47 o
  -6  -9   5       32.23       33.47      2.59 o
  -5  -9   5       14.75       12.35      1.88 o
  -4  -9   5        5.60       12.97      1.74 o
  -3  -9   5        5.44        7.36      1.42 o
  -2  -9   5      457.14      457.21      9.94 o
  -1  -9   5        0.01       -0.95      1.30 o
   0  -9   5      153.84      157.16      4.44 o
   1  -9   5      108.30      113.78      4.98 o
   2  -9   5      142.43      132.75      9.16 o
   3  -9   5        1.60        4.88      2.41 o
   4  -9   5      208.62      210.07      7.54 o
   5  -9   5      249.08      258.67      8.75 o
   6  -9   5       12.62        9.80      2.22 o
   7  -9   5      482.86      482.48     16.08 o
   8  -9   5       84.54       75.92      4.75 o
   9  -9   5        0.11        1.30      2.18 o
  -8  -8   5        2.99        5.47      2.55 o
  -7  -8   5        3.75        6.47      2.15 o
  -6  -8   5       10.54       13.76      1.96 o
  -5  -8   5       21.66       23.23      2.05 o
  -4  -8   5       17.63       23.10      2.48 o
  -3  -8   5      248.98      229.12      6.21 o
  -2  -8   5      410.82      381.31      8.42 o
  -1  -8   5        7.67        9.47      2.09 o
   0  -8   5      303.33      312.75      6.77 o
   1  -8   5       15.19       14.54      1.86 o
   2  -8   5        1.35        3.80      1.36 o
   3  -8   5       10.47        5.31      1.64 o
   4  -8   5       59.85       67.08      6.88 o
   5  -8   5      470.85      453.46     13.27 o
   6  -8   5      250.23      214.51      7.55 o
   7  -8   5        1.41        3.54      1.83 o
   8  -8   5       26.95       20.31      2.77 o
   9  -8   5       48.36       51.72      4.10 o
  10  -8   5       40.46       46.00      4.26 o
  -8  -7   5      153.40      181.96      5.44 o
  -7  -7   5       21.98       26.76      2.34 o
  -6  -7   5      281.44      275.32      6.39 o
  -5  -7   5       13.04       15.80      1.78 o
  -4  -7   5        3.63        9.10      1.47 o
  -3  -7   5      901.41      880.92     14.41 o
  -2  -7   5       35.35       44.51      2.40 o
  -1  -7   5      804.64      800.24     13.59 o
   0  -7   5      312.91      308.26      6.46 o
   1  -7   5      102.10      109.54      3.32 o
   2  -7   5      661.91      692.72     17.68 o
   3  -7   5        3.76        4.06      1.12 o
   4  -7   5        2.72       12.10      1.38 o
   5  -7   5       27.23       46.86      2.72 o
   6  -7   5        2.74        1.16      1.18 o
   7  -7   5      380.84      417.77     12.56 o
   8  -7   5        0.77        3.30      2.58 o
   9  -7   5        6.89        9.58      2.69 o
  10  -7   5        0.84        2.25      2.42 o
  -9  -6   5       15.22       20.37      2.44 o
  -8  -6   5        7.83        9.17      1.93 o
  -7  -6   5      361.31      351.67      7.63 o
  -6  -6   5       13.49       13.29      1.67 o
  -5  -6   5      215.40      223.07      4.83 o
  -4  -6   5      745.16      705.72     11.02 o
  -3  -6   5      312.26      294.49      5.50 o
  -2  -6   5     3251.48     3143.98     43.10 o
  -1  -6   5      459.52      451.03      7.22 o
   0  -6   5      176.63      190.56      3.88 o
   1  -6   5      621.71      617.12     12.86 o
   2  -6   5      113.42      124.71      5.08 o
   3  -6   5       97.48      112.03      3.26 o
   4  -6   5     1076.92     1082.59     41.34 o
   5  -6   5      251.00      266.79      6.38 o
   6  -6   5      113.84      125.22      3.87 o
   7  -6   5        6.80        1.29      2.06 o
   8  -6   5       50.32       53.82      8.80 o
   9  -6   5      312.14      318.06     11.03 o
  10  -6   5        0.04        0.85      2.37 o
 -10  -5   5       54.43       50.66      6.49 o
  -9  -5   5        1.28        2.78      1.64 o
  -8  -5   5        1.38        2.93      1.49 o
  -7  -5   5       17.41       12.15      1.62 o
  -6  -5   5        1.08        0.95      1.15 o
  -5  -5   5      511.92      479.23      8.13 o
  -4  -5   5        4.59       12.64      1.23 o
  -3  -5   5      362.57      368.66      6.56 o
  -2  -5   5       25.64       28.26      1.43 o
  -1  -5   5       91.76       78.50      2.69 o
   0  -5   5     2104.51     2135.14     31.91 o
   1  -5   5        0.88       14.11      1.06 o
   2  -5   5      202.83      248.94      5.82 o
   3  -5   5      574.72      587.25     16.52 o
   4  -5   5     1142.76     1142.87     29.77 o
   5  -5   5     1158.13     1189.93     18.53 o
   6  -5   5       32.11       41.09      2.01 o
   7  -5   5      248.00      259.55      7.40 o
   8  -5   5      228.30      235.34      8.60 o
   9  -5   5       71.80       71.88     12.36 o
  10  -5   5      257.90      246.40      9.90 o
  11  -5   5       30.24       26.35      5.46 o
 -10  -4   5      183.84      193.26      5.78 o
  -9  -4   5       15.88       26.93      2.28 o
  -8  -4   5      114.66      138.22      4.02 o
  -7  -4   5       31.05       24.64      2.51 o
  -6  -4   5       19.22       17.20      1.52 o
  -5  -4   5       15.76       13.42      1.32 o
  -4  -4   5        0.05       -0.64      0.78 o
  -3  -4   5      186.47      200.10      3.83 o
  -2  -4   5      110.15      118.87      2.48 o
  -1  -4   5       31.26       30.33      1.87 o
   0  -4   5       67.16       90.68      2.32 o
   1  -4   5       83.37       88.57      2.08 o
   2  -4   5      142.36      157.56      5.94 o
   3  -4   5        5.24       10.88      1.89 o
   4  -4   5      217.35      231.36      8.10 o
   5  -4   5       51.42       47.73      1.72 o
   6  -4   5      286.57      274.54      5.32 o
   7  -4   5       17.35       16.39      1.66 o
   8  -4   5      123.46      122.39      4.96 o
   9  -4   5        9.44       11.43      2.40 o
  10  -4   5       95.86       97.55      6.12 o
  11  -4   5       32.57       39.91      4.55 o
 -11  -3   5      421.62      436.78     28.13 o
 -10  -3   5      203.25      200.30      5.75 o
  -9  -3   5        8.35        7.29      1.65 o
  -8  -3   5      151.00      148.57      4.07 o
  -7  -3   5      158.58      151.38      4.46 o
  -6  -3   5      485.63      467.84      7.97 o
  -5  -3   5      171.28      152.52      3.13 o
  -4  -3   5      319.70      306.74      5.36 o
  -3  -3   5      443.59      389.80      6.98 o
  -2  -3   5      118.99      137.95      2.62 o
  -1  -3   5     1854.91     1904.22     24.13 o
   0  -3   5      124.88      124.13      3.84 o
   1  -3   5       15.91       26.94      0.91 o
   2  -3   5      690.16      743.41     19.52 o
   3  -3   5      187.99      263.03      8.46 o
   4  -3   5      391.46      434.32      7.23 o
   5  -3   5       89.77      130.42      2.98 o
   6  -3   5       32.62       38.24      1.73 o
   7  -3   5       81.29       68.33      4.69 o
   8  -3   5       12.47       16.56      2.27 o
   9  -3   5      172.24      161.97      6.25 o
  10  -3   5      219.99      238.57     11.42 o
  11  -3   5      132.55      140.65      7.78 o
 -11  -2   5        0.04       -0.19      2.06 o
 -10  -2   5      103.43      104.19      4.05 o
  -9  -2   5       26.63       27.91      2.09 o
  -8  -2   5       43.64       43.81      2.24 o
  -7  -2   5      474.20      423.48      9.28 o
  -6  -2   5        4.61       18.55      1.43 o
  -5  -2   5      456.45      408.96      6.85 o
  -4  -2   5     1885.98     1816.56     23.29 o
  -3  -2   5      953.26      936.73     13.56 o
  -2  -2   5     2267.62     2386.18     29.38 o
  -1  -2   5     1446.01     1506.48     17.96 o
   0  -2   5        3.38       33.77      0.90 o
   1  -2   5     1491.46     1657.42     24.99 o
   2  -2   5      137.94      176.68      3.27 o
   3  -2   5      524.67      535.60      8.62 o
   4  -2   5       33.82       26.02      1.17 o
   5  -2   5      139.66      179.37      3.83 o
   6  -2   5      921.39      933.38     13.58 o
   7  -2   5       37.16       33.24      3.14 o
   8  -2   5      115.64      127.89      5.19 o
   9  -2   5     1510.77     1535.38     32.69 o
  10  -2   5       89.17       81.22      4.69 o
  11  -2   5        0.08        2.97      2.52 o
 -11  -1   5       16.14        8.10      2.40 o
 -10  -1   5       72.80       63.85      3.45 o
  -9  -1   5        1.68       -0.73      1.26 o
  -8  -1   5       49.48       54.06      2.39 o
  -7  -1   5      227.54      211.92      4.18 o
  -6  -1   5      296.12      274.10      5.23 o
  -5  -1   5      410.82      470.50      8.26 o
  -4  -1   5      276.00      287.53      4.52 o
  -3  -1   5     1249.10     1280.01     15.50 o
  -2  -1   5      489.19      490.79      5.68 o
  -1  -1   5     3269.30     3385.15     39.58 o
   0  -1   5     5208.42     5664.43     72.55 o
   1  -1   5     1414.14     1702.87     25.61 o
   2  -1   5      281.45      262.73      4.18 o
   3  -1   5       31.73       18.42      1.19 o
   4  -1   5      573.63      602.30      9.93 o
   5  -1   5      494.51      483.87      7.99 o
   6  -1   5       65.22       71.86      2.24 o
   7  -1   5       46.29       58.91      3.78 o
   8  -1   5      359.71      381.96      7.41 o
   9  -1   5       85.83      105.81      5.43 o
  10  -1   5      337.96      333.75     12.45 o
  11  -1   5      132.19      111.89     10.42 o
 -11   0   5       43.54       43.37      3.91 o
 -10   0   5      336.40      304.06      8.80 o
  -9   0   5      237.91      251.07      5.57 o
  -8   0   5       66.02       63.91      3.02 o
  -7   0   5        5.18        7.01      1.20 o
  -6   0   5       12.98       15.10      1.13 o
  -5   0   5      135.03      151.03      4.88 o
  -4   0   5      332.77      307.98      5.18 o
  -3   0   5      106.49       84.27      2.15 o
  -2   0   5      300.07      328.24      4.53 o
  -1   0   5     1955.13     2092.41     24.72 o
   0   0   5       24.90       30.58      0.96 o
   1   0   5       16.64       20.85      1.20 o
   2   0   5      810.57      893.45     10.85 o
   3   0   5      989.54     1093.44     14.22 o
   4   0   5      111.16      151.24      2.63 o
   5   0   5       75.96       83.72      2.01 o
   6   0   5      150.26      153.67      2.77 o
   7   0   5       95.53       89.90      2.91 o
   8   0   5      188.33      189.67      4.68 o
   9   0   5      188.13      197.86      5.58 o
  10   0   5      163.39      163.94      8.27 o
 -12   1   5        7.91        5.74      3.59 o
 -11   1   5       81.10       73.37      4.74 o
 -10   1   5      160.25      152.45      5.42 o
  -9   1   5      394.13      373.55      7.16 o
  -8   1   5      852.68      793.32     12.50 o
  -7   1   5      139.63      155.97      3.36 o
  -6   1   5     1100.23     1102.35     15.99 o
  -5   1   5       34.27       28.47      1.18 o
  -4   1   5      848.11      883.16     14.33 o
  -3   1   5      636.27      607.08      8.30 o
  -2   1   5      188.08      188.37      3.86 o
  -1   1   5      594.18      592.49      7.50 o
   0   1   5       31.48       31.25      0.97 o
   1   1   5      208.94      253.10      3.50 o
   2   1   5      428.90      451.79      5.92 o
   3   1   5       15.33       27.75      1.00 o
   4   1   5       58.74       63.29      1.64 o
   5   1   5       38.07       39.77      1.26 o
   6   1   5       13.13       13.97      1.85 o
   7   1   5       88.46       86.62      3.00 o
   8   1   5        0.28        3.53      1.34 o
   9   1   5       41.01       37.16      2.36 o
  10   1   5        4.25        5.67      2.21 o
 -12   2   5       28.53       27.01      3.86 o
 -11   2   5       89.57       84.14      4.98 o
 -10   2   5      281.33      269.47      8.70 o
  -9   2   5      264.55      248.94      6.66 o
  -8   2   5        0.38        0.87      1.24 o
  -7   2   5     2022.01     1869.69     26.25 o
  -6   2   5        9.06       13.17      1.17 o
  -5   2   5      493.31      503.24      7.96 o
  -4   2   5      231.08      184.40      3.60 o
  -3   2   5       32.73       38.66      2.38 o
  -2   2   5      398.52      341.42      5.97 o
  -1   2   5      342.65      388.69      6.00 o
   0   2   5      313.65      298.96      4.39 o
   1   2   5       34.72       25.16      1.26 o
   2   2   5       13.44       14.21      0.81 o
   3   2   5      576.21      544.14      7.23 o
   4   2   5      668.83      630.22      8.96 o
   5   2   5       20.53       16.25      1.14 o
   6   2   5      589.00      569.90     10.44 o
   7   2   5       98.60       92.98      3.83 o
   8   2   5      309.30      313.23      6.89 o
   9   2   5      102.51      115.20      4.48 o
  10   2   5        1.07        0.36      3.28 o
 -12   3   5        0.21       -2.42      2.42 o
 -11   3   5       46.32       42.97      6.53 o
 -10   3   5       18.65       26.93      3.02 o
  -9   3   5       11.49       11.43      2.34 o
  -8   3   5       10.38        5.81      1.93 o
  -7   3   5      156.40      145.61      4.49 o
  -6   3   5      468.17      427.47      7.17 o
  -5   3   5      922.50      902.28     13.24 o
  -4   3   5      201.52      190.52      4.04 o
  -3   3   5      841.77      774.33     14.05 o
  -2   3   5      779.78      791.05     15.87 o
  -1   3   5     1210.37     1142.99     23.67 o
   0   3   5        3.45        2.08      0.58 o
   1   3   5       17.27       24.37      0.99 o
   2   3   5      374.44      331.68      6.91 o
   3   3   5      273.22      275.26      5.29 o
   4   3   5      644.05      645.71     10.03 o
   5   3   5      145.27      144.56      3.14 o
   6   3   5      101.08      103.38      3.39 o
   7   3   5      414.54      409.88      8.22 o
   8   3   5      194.03      208.77      5.46 o
   9   3   5        0.16        2.24      1.78 o
 -12   4   5       33.72       49.29      3.70 o
 -11   4   5       34.18       31.63      3.46 o
 -10   4   5      433.21      430.23     11.79 o
  -9   4   5      189.39      183.85      6.58 o
  -8   4   5       14.48       10.03      1.79 o
  -7   4   5        2.57       -0.83      1.07 o
  -6   4   5        0.29        1.87      1.16 o
  -5   4   5      168.56      190.50      5.14 o
  -4   4   5      147.41      128.80      4.34 o
  -3   4   5      626.41      663.33     14.37 o
  -2   4   5       89.55      100.91      3.61 o
  -1   4   5      656.03      668.77     15.97 o
   0   4   5      763.62      840.17     18.42 o
   1   4   5        0.09        0.76      1.12 o
   2   4   5      115.00      141.31      3.99 o
   3   4   5     1164.80     1124.81     17.79 o
   4   4   5      453.66      413.41      7.16 o
   5   4   5        1.30        3.06      0.99 o
   6   4   5        1.00       -0.80      1.47 o
   7   4   5       11.44       14.96      1.79 o
   8   4   5       22.89       17.07      2.43 o
   9   4   5      204.41      193.17      7.67 o
 -12   5   5        8.82        9.12      3.59 o
 -11   5   5      362.46      343.90      8.97 o
 -10   5   5      112.51      110.36      5.35 o
  -9   5   5     1762.36     1694.22     35.17 o
  -8   5   5      289.15      248.77      9.14 o
  -7   5   5       30.59       25.47      1.92 o
  -6   5   5      421.06      407.34      8.48 o
  -5   5   5       70.94       81.49      8.01 o
  -4   5   5      988.67     1036.31     21.68 o
  -3   5   5      724.81      691.83     15.12 o
  -2   5   5      487.71      468.43     10.86 o
  -1   5   5      275.31      221.93      5.15 o
   0   5   5       30.10       32.60      1.79 o
   1   5   5       53.40       53.86      4.28 o
   2   5   5      824.59      788.48     12.98 o
   3   5   5      664.57      667.79     12.88 o
   4   5   5      424.64      415.63      7.09 o
   5   5   5      127.76      120.74      3.29 o
   6   5   5      146.07      145.23      5.11 o
   7   5   5       40.98       44.50      3.20 o
   8   5   5       14.03       22.06      3.27 o
 -11   6   5        0.04       -1.82      1.82 o
 -10   6   5      256.07      228.52      6.73 o
  -9   6   5       16.22       10.19      2.30 o
  -8   6   5       17.02       19.28      3.23 o
  -7   6   5      440.32      438.49      9.17 o
  -6   6   5      131.89      110.80      3.64 o
  -5   6   5      715.35      671.83     29.67 o
  -4   6   5      488.18      447.93     13.65 o
  -3   6   5       86.99       97.18      3.10 o
  -2   6   5     2682.32     2599.29     43.66 o
  -1   6   5       70.13       77.21      3.54 o
   0   6   5        1.79       -0.21      1.29 o
   1   6   5      681.06      646.58     16.84 o
   2   6   5       93.28       92.08      2.84 o
   3   6   5       35.94       35.54      1.65 o
   4   6   5      168.63      160.83      4.47 o
   5   6   5       71.08       76.58      3.66 o
   6   6   5       96.30      113.94      4.69 o
   7   6   5       23.48       18.84      2.66 o
   8   6   5       44.60       44.94      4.20 o
 -11   7   5      164.13      163.30      6.67 o
 -10   7   5       12.53       12.37      2.56 o
  -9   7   5        1.05        1.05      1.79 o
  -8   7   5      363.51      339.83      9.34 o
  -7   7   5       15.63       22.78      2.37 o
  -6   7   5       65.80       75.96      2.74 o
  -5   7   5      552.22      536.68      9.46 o
  -4   7   5       95.03      111.71      5.43 o
  -3   7   5      315.24      291.53     12.08 o
  -2   7   5       16.28       21.42      2.07 o
  -1   7   5      239.07      217.00      6.60 o
   0   7   5       12.78        5.91      1.79 o
   1   7   5       80.85       71.66      3.26 o
   2   7   5      293.15      273.86      5.32 o
   3   7   5       28.42       28.94      2.15 o
   4   7   5       26.74       27.08      2.22 o
   5   7   5       46.09       50.07      4.76 o
   6   7   5       99.55       97.98      4.64 o
   7   7   5      138.03      150.86      5.91 o
 -11   8   5       12.85       11.18      2.66 o
 -10   8   5      143.55      139.49      6.01 o
  -9   8   5        2.92        5.31      2.20 o
  -8   8   5       90.43       83.43      4.57 o
  -7   8   5        2.04        0.79      2.13 o
  -6   8   5      155.08      163.89      5.59 o
  -5   8   5       80.84       76.86      3.21 o
  -4   8   5        3.86        3.84      1.40 o
  -3   8   5       33.52       29.42      1.94 o
  -2   8   5       93.70       97.18      4.32 o
  -1   8   5       19.89       11.20      2.08 o
   0   8   5        3.62        5.82      1.55 o
   1   8   5        0.89       -0.95      0.95 o
   2   8   5      131.12      119.19      3.31 o
   3   8   5       20.10       18.95      2.06 o
   4   8   5       26.03       22.75      2.28 o
   5   8   5        7.78        4.59      2.16 o
   6   8   5       29.97       32.37      4.25 o
 -10   9   5       42.14       41.06      3.66 o
  -9   9   5      334.54      325.62      9.48 o
  -8   9   5      394.06      377.87     10.26 o
  -7   9   5      306.49      302.05     10.63 o
  -6   9   5      525.63      532.46     12.82 o
  -5   9   5       15.15       16.31      2.18 o
  -4   9   5      294.57      284.90      7.76 o
  -3   9   5      214.03      230.94     16.75 o
  -2   9   5      376.53      377.92     10.21 o
  -1   9   5      124.89      110.41      3.97 o
   0   9   5       97.21      112.88      4.15 o
   1   9   5       44.68       43.01      2.18 o
   2   9   5      116.00      129.88      4.27 o
   3   9   5       23.97       21.88      2.22 o
   4   9   5       85.95       98.19      4.54 o
   5   9   5        0.20        1.20      2.09 o
   6   9   5        2.61        9.83      5.72 o
  -9  10   5      210.55      203.52      7.21 o
  -8  10   5      162.91      168.93      4.98 o
  -7  10   5      311.63      336.74      9.48 o
  -6  10   5       20.88       26.00      2.66 o
  -5  10   5      688.19      685.43     19.86 o
  -4  10   5      160.51      157.61      7.19 o
  -3  10   5       16.26       15.86      2.13 o
  -2  10   5      153.94      154.82      5.54 o
  -1  10   5       65.74       63.88      3.67 o
   0  10   5        3.66        3.74      1.67 o
   1  10   5     1126.64     1109.51     18.89 o
   2  10   5        9.43       11.49      1.96 o
   3  10   5       75.96       85.19      3.85 o
   4  10   5       56.81       57.46      5.17 o
  -8  11   5      153.59      157.14      6.22 o
  -7  11   5       16.46       15.14      1.92 o
  -6  11   5      106.71      104.07      4.27 o
  -5  11   5       36.26       40.75      3.99 o
  -4  11   5      178.47      163.57      5.75 o
  -3  11   5      599.90      591.64     15.70 o
  -2  11   5       38.58       45.56      4.22 o
  -1  11   5        5.18        5.94      1.95 o
   0  11   5       75.59       83.26      3.47 o
   1  11   5       21.88       29.66      3.04 o
   2  11   5       85.72       82.83      4.43 o
   3  11   5       12.98        9.58      2.82 o
  -7  12   5       14.93       11.63      3.87 o
  -6  12   5       11.22       11.96      1.96 o
  -5  12   5        0.01        3.07      1.76 o
  -4  12   5       23.41       30.32      4.52 o
  -3  12   5       30.34       27.79      2.73 o
  -2  12   5       34.24       33.98      3.00 o
  -1  12   5        0.00       -0.02      1.85 o
   0  12   5       11.89       17.95      2.85 o
   1  12   5       41.52       46.10      5.53 o
  -5  13   5       49.93       44.54      3.11 o
  -4  13   5        7.51        8.11      2.17 o
  -3  13   5        0.63       -0.61      1.94 o
  -2  13   5        0.32        2.24      2.07 o
  -1  13   5       70.86       68.24      6.28 o
   1 -13   6       57.33       50.30      5.06 o
   2 -13   6       19.87       16.15      3.66 o
   3 -13   6       12.50       11.05      4.96 o
  -2 -12   6        0.51       -1.21      2.14 o
  -1 -12   6       53.51       59.75      5.39 o
   0 -12   6        2.27        2.74      2.80 o
   1 -12   6        3.46        1.56      2.76 o
   2 -12   6      130.38      121.71      6.73 o
   3 -12   6        0.29       -1.86      4.94 o
   4 -12   6       60.85       69.97      5.12 o
   5 -12   6       50.86       55.19      5.50 o
   6 -12   6       33.07       33.26      4.63 o
  -4 -11   6      148.42      156.41      5.85 o
  -3 -11   6       15.75       18.38      5.01 o
  -2 -11   6      112.60      138.87      5.57 o
  -1 -11   6       48.77       48.20      3.15 o
   0 -11   6       51.32       55.67      7.31 o
   1 -11   6      129.52      128.77     10.79 o
   2 -11   6        0.34        5.58      2.55 o
   3 -11   6      280.62      269.91     10.05 o
   4 -11   6      236.76      236.50      9.04 o
   5 -11   6      124.76      120.69      7.68 o
   6 -11   6      543.65      577.89     22.50 o
   7 -11   6        0.25        0.76      2.19 o
  -5 -10   6       18.76       18.27      2.73 o
  -4 -10   6       21.43       21.75      2.67 o
  -3 -10   6      268.60      267.23      9.52 o
  -2 -10   6       60.20       58.00      3.15 o
  -1 -10   6      600.59      635.99     12.80 o
   0 -10   6       59.81       61.82      4.61 o
   1 -10   6        4.93       11.45      2.72 o
   2 -10   6      384.00      376.84     22.02 o
   3 -10   6      303.36      274.99      9.72 o
   4 -10   6       11.76       23.60      3.45 o
   5 -10   6      471.79      488.93     19.09 o
   6 -10   6        1.99       -1.02      5.11 o
   7 -10   6      240.56      235.32     25.77 o
   8 -10   6       34.80       26.60      4.43 o
  -6  -9   6       13.43       10.35      2.02 o
  -5  -9   6        0.37        2.90      1.56 o
  -4  -9   6       42.92       44.64      3.03 o
  -3  -9   6        7.75       10.52      1.99 o
  -2  -9   6       34.92       27.67      2.31 o
  -1  -9   6      534.74      501.11     10.33 o
   0  -9   6       10.38        7.81      2.40 o
   1  -9   6      150.62      137.01     10.13 o
   2  -9   6       43.67       44.18      3.49 o
   3  -9   6      410.36      353.24     11.10 o
   4  -9   6       63.75       64.48      4.73 o
   5  -9   6        9.58        3.91      1.81 o
   6  -9   6      375.10      364.95     11.32 o
   7  -9   6       22.96       21.13      4.43 o
   8  -9   6       60.48       60.87      5.15 o
   9  -9   6       88.88       87.54      6.02 o
  -7  -8   6        0.16        0.39      2.14 o
  -6  -8   6       30.45       27.67      2.36 o
  -5  -8   6        0.71        3.08      1.50 o
  -4  -8   6       11.37       13.51      1.63 o
  -3  -8   6      336.00      321.06      7.67 o
  -2  -8   6      258.39      259.60      6.42 o
  -1  -8   6      744.70      755.14     14.24 o
   0  -8   6      150.34      137.63      4.89 o
   1  -8   6       21.08       22.29      2.16 o
   2  -8   6       78.31       73.20      4.12 o
   3  -8   6        6.76        6.09      1.55 o
   4  -8   6        2.60        5.96      1.30 o
   5  -8   6       83.51       76.56      3.04 o
   6  -8   6       13.23       17.53      3.50 o
   7  -8   6        4.36        9.44      2.09 o
   8  -8   6       93.53       90.35      4.89 o
   9  -8   6       38.83       41.05      3.71 o
  -8  -7   6        1.79        4.69      1.88 o
  -7  -7   6      615.51      646.86     12.22 o
  -6  -7   6       10.90        7.32      1.67 o
  -5  -7   6      144.83      155.45      4.33 o
  -4  -7   6      142.36      145.37      5.70 o
  -3  -7   6       33.02       31.12      2.24 o
  -2  -7   6      675.71      655.85     12.65 o
  -1  -7   6      161.29      156.84      4.18 o
   0  -7   6      508.17      522.46     10.31 o
   1  -7   6      563.10      559.01     10.69 o
   2  -7   6       33.88       47.22      2.11 o
   3  -7   6      333.44      328.02      8.91 o
   4  -7   6      572.64      632.24     14.48 o
   5  -7   6        2.71        4.32      1.07 o
   6  -7   6      387.01      378.90      8.78 o
   7  -7   6       68.67       76.74      4.19 o
   8  -7   6      147.59      157.95      6.65 o
   9  -7   6        4.68        4.69      2.31 o
  10  -7   6        1.66        0.46      2.33 o
  -9  -6   6       23.26       20.65      2.49 o
  -8  -6   6      203.26      209.02      5.80 o
  -7  -6   6       16.39       10.99      1.85 o
  -6  -6   6      268.65      279.40      6.36 o
  -5  -6   6      274.63      268.27      5.94 o
  -4  -6   6      154.40      167.77      4.90 o
  -3  -6   6      305.17      257.20      5.53 o
  -2  -6   6      128.62      163.06      3.64 o
  -1  -6   6      322.48      304.63      5.26 o
   0  -6   6      525.89      546.88     10.45 o
   1  -6   6      331.71      314.67      6.42 o
   2  -6   6      417.54      431.04      8.10 o
   3  -6   6       84.42       95.81      4.15 o
   4  -6   6      731.97      740.25     28.60 o
   5  -6   6      888.42      862.45     33.01 o
   6  -6   6        7.21        8.09      2.09 o
   7  -6   6     1216.49     1205.14     30.73 o
   8  -6   6       89.84       91.45      4.94 o
   9  -6   6       92.04       91.58      5.35 o
  10  -6   6      214.42      197.74      8.51 o
  -9  -5   6       10.17       11.36      2.13 o
  -8  -5   6        0.23       -0.31      1.49 o
  -7  -5   6       10.20       12.52      1.70 o
  -6  -5   6       29.16       24.57      1.82 o
  -5  -5   6        4.27        3.59      1.17 o
  -4  -5   6        9.17        7.51      1.13 o
  -3  -5   6      219.81      212.69      5.42 o
  -2  -5   6        4.20        7.95      0.97 o
  -1  -5   6        0.41       -0.68      0.68 o
   0  -5   6        3.50        8.77      1.09 o
   1  -5   6      722.38      787.35     12.65 o
   2  -5   6       35.72       47.04      1.47 o
   3  -5   6      111.04      113.86      9.41 o
   4  -5   6      490.67      501.32     15.05 o
   5  -5   6      134.05      161.38      7.04 o
   6  -5   6      130.76      116.21      3.36 o
   7  -5   6      118.89      115.47      9.96 o
   8  -5   6      172.61      174.53      6.08 o
   9  -5   6      550.48      549.94     16.62 o
  10  -5   6       25.79       28.40      3.85 o
 -10  -4   6       27.43       28.71      2.87 o
  -9  -4   6      184.42      181.46      5.01 o
  -8  -4   6      299.60      312.46      6.60 o
  -7  -4   6        9.53       18.62      2.50 o
  -6  -4   6      167.77      155.09      3.90 o
  -5  -4   6       10.52       12.25      1.32 o
  -4  -4   6      178.40      168.00      4.11 o
  -3  -4   6      128.63      120.63      3.21 o
  -2  -4   6      124.44      112.38      2.57 o
  -1  -4   6      357.22      364.17      5.34 o
   0  -4   6        0.03       15.62      0.97 o
   1  -4   6        2.02        8.14      0.79 o
   2  -4   6      343.73      357.37     10.89 o
   3  -4   6       44.03       50.94      5.44 o
   4  -4   6        6.62       10.97      2.18 o
   5  -4   6     2081.83     2061.24     31.30 o
   6  -4   6      170.61      198.21      4.88 o
   7  -4   6       19.46       24.58      2.31 o
   8  -4   6      127.20      120.74      4.22 o
   9  -4   6      131.43      128.22      6.17 o
  10  -4   6       22.82       25.08      3.04 o
 -10  -3   6       54.15       63.93      3.44 o
  -9  -3   6      244.44      243.51      6.35 o
  -8  -3   6        9.92       10.92      1.63 o
  -7  -3   6      406.05      350.52      6.69 o
  -6  -3   6      187.81      163.73      3.91 o
  -5  -3   6      734.49      695.59     10.79 o
  -4  -3   6       22.49       24.20      1.61 o
  -3  -3   6       96.28      102.50      2.86 o
  -2  -3   6     2178.90     2216.03     24.94 o
  -1  -3   6      597.66      626.65      9.24 o
   0  -3   6       97.38      131.34      2.87 o
   1  -3   6     3087.45     3356.23     50.05 o
   2  -3   6       86.13       88.32      5.50 o
   3  -3   6      629.37      650.29     18.41 o
   4  -3   6      256.62      239.31      4.40 o
   5  -3   6      460.49      474.71      8.15 o
   6  -3   6       37.26       51.56      2.66 o
   7  -3   6       38.51       27.29      2.48 o
   8  -3   6       35.22       34.23      3.56 o
   9  -3   6       43.87       43.55      5.40 o
  10  -3   6        0.47       -0.84      1.75 o
 -11  -2   6      106.38      100.05      4.97 o
 -10  -2   6        9.36       11.79      2.13 o
  -9  -2   6       26.17       28.63      2.17 o
  -8  -2   6       93.65       75.34      2.87 o
  -7  -2   6        0.93       -1.15      1.15 o
  -6  -2   6        0.04       -0.22      1.02 o
  -5  -2   6       83.32       89.27      3.14 o
  -4  -2   6      118.62       93.48      2.81 o
  -3  -2   6      550.28      484.81      7.62 o
  -2  -2   6      271.06      285.00      4.16 o
  -1  -2   6     1714.35     1812.28     24.95 o
   0  -2   6     2942.30     3153.98     39.54 o
   1  -2   6      621.79      665.87     10.56 o
   2  -2   6      586.69      633.81      9.22 o
   3  -2   6       81.10      103.68      2.35 o
   4  -2   6       50.65       65.42      2.20 o
   5  -2   6      908.01      915.52     14.71 o
   6  -2   6       49.90       60.60      2.32 o
   7  -2   6      181.16      189.87      6.28 o
   8  -2   6       77.15       75.13      4.06 o
   9  -2   6      283.30      315.50      9.50 o
  10  -2   6      369.12      349.92     12.81 o
 -11  -1   6       18.99       19.57      3.77 o
 -10  -1   6        0.05       -1.01      1.55 o
  -9  -1   6       10.46       12.59      1.74 o
  -8  -1   6       25.07       32.77      2.34 o
  -7  -1   6      172.08      153.39      3.85 o
  -6  -1   6      405.66      392.44      7.65 o
  -5  -1   6       53.26       46.21      2.06 o
  -4  -1   6       91.52       90.11      2.34 o
  -3  -1   6      795.62      798.61     11.76 o
  -2  -1   6      265.35      298.54      4.59 o
  -1  -1   6      779.60      861.75     10.66 o
   0  -1   6      231.98      245.19      3.85 o
   1  -1   6      432.56      481.69      7.87 o
   2  -1   6        6.34       19.89      1.27 o
   3  -1   6        8.51       19.71      0.97 o
   4  -1   6        0.64        2.16      0.79 o
   5  -1   6      342.41      380.54      6.29 o
   6  -1   6      775.59      691.56     13.30 o
   7  -1   6        0.72        2.51      1.35 o
   8  -1   6      174.15      190.77     15.01 o
   9  -1   6      444.44      406.43     16.26 o
  10  -1   6       64.91       66.30      5.52 o
 -11   0   6      215.52      205.30      6.81 o
 -10   0   6      201.43      203.71      5.66 o
  -9   0   6      255.69      263.46      6.66 o
  -8   0   6      393.38      354.09      7.21 o
  -7   0   6       30.56       33.73      1.86 o
  -6   0   6      741.56      709.39     11.00 o
  -5   0   6      402.11      420.00      6.35 o
  -4   0   6      235.74      219.06      3.75 o
  -3   0   6     1554.74     1550.41     19.89 o
  -2   0   6        9.84       13.74      0.88 o
  -1   0   6      122.46      109.29      2.15 o
   0   0   6      468.27      576.79      7.79 o
   1   0   6      405.51      443.25      5.69 o
   2   0   6      253.74      308.34      4.22 o
   3   0   6       18.41       17.30      0.92 o
   4   0   6      111.49      102.75      1.92 o
   5   0   6        1.95       12.07      0.93 o
   6   0   6        5.52        7.28      1.16 o
   7   0   6        0.82       -0.80      1.04 o
   8   0   6        2.55        2.65      1.38 o
   9   0   6      142.65      143.55      6.10 o
  10   0   6      213.68      236.60     14.86 o
 -11   1   6       37.28       36.90      3.92 o
 -10   1   6      478.88      483.77     11.26 o
  -9   1   6      390.61      377.64      8.16 o
  -8   1   6      157.23      151.72      4.66 o
  -7   1   6      685.38      649.88     10.42 o
  -6   1   6      101.56       89.46      2.66 o
  -5   1   6      572.71      601.53      8.58 o
  -4   1   6      219.92      211.66      3.77 o
  -3   1   6        3.54        5.57      0.93 o
  -2   1   6     1066.26     1024.90     20.19 o
  -1   1   6      121.60       97.80      1.90 o
   0   1   6      427.42      453.78      5.94 o
   1   1   6     2281.81     2369.17     28.00 o
   2   1   6      101.58       89.02      1.82 o
   3   1   6      155.41      142.51      2.51 o
   4   1   6      628.27      643.22      8.39 o
   5   1   6        0.73        8.76      0.98 o
   6   1   6      418.91      393.66      7.52 o
   7   1   6      214.83      196.41      5.67 o
   8   1   6        6.10        4.35      1.44 o
   9   1   6        0.18        0.46      1.63 o
  10   1   6        0.50       -2.65      2.66 o
 -12   2   6        9.84       13.86      6.36 o
 -11   2   6       11.73       12.02      4.51 o
 -10   2   6       22.94       26.93      3.21 o
  -9   2   6        7.62        5.83      1.61 o
  -8   2   6      255.86      244.95      5.85 o
  -7   2   6      180.44      167.42      3.90 o
  -6   2   6      862.30      813.63     12.35 o
  -5   2   6      123.67       96.78      2.62 o
  -4   2   6     1600.69     1626.19     35.87 o
  -3   2   6     2029.84     2028.80     34.44 o
  -2   2   6      185.59      171.06      3.60 o
  -1   2   6      723.62      692.29     11.05 o
   0   2   6      118.59      102.26      2.17 o
   1   2   6      148.23      149.90      3.29 o
   2   2   6     1293.33     1326.38     17.40 o
   3   2   6      245.64      220.52      3.56 o
   4   2   6      372.52      416.71      6.40 o
   5   2   6      366.59      313.40      6.96 o
   6   2   6       54.49       60.10      2.54 o
   7   2   6      231.24      221.88      7.91 o
   8   2   6      101.95      114.66      4.04 o
   9   2   6        1.21        0.51      1.73 o
 -12   3   6        0.01        5.99      4.31 o
 -11   3   6        2.99        4.01      2.49 o
 -10   3   6        0.12       -1.93      1.93 o
  -9   3   6      179.24      177.49      6.59 o
  -8   3   6      374.08      335.51      8.14 o
  -7   3   6        8.44       11.70      1.34 o
  -6   3   6       72.61       74.45      2.42 o
  -5   3   6       12.01       14.56      1.33 o
  -4   3   6      672.58      693.46     13.05 o
  -3   3   6       48.92       52.75      2.22 o
  -2   3   6       34.70       49.35      1.83 o
  -1   3   6      362.37      373.76      7.38 o
   0   3   6       60.65       68.65      2.39 o
   1   3   6     1284.26     1260.91     21.75 o
   2   3   6       86.86       92.35      5.02 o
   3   3   6      499.21      459.20      7.44 o
   4   3   6       73.39       57.55      2.69 o
   5   3   6       91.35       89.57      2.69 o
   6   3   6      276.07      275.19      6.06 o
   7   3   6       21.56       21.34      1.93 o
   8   3   6      254.86      287.93      6.73 o
   9   3   6      150.77      131.38      5.90 o
 -11   4   6      323.74      343.95     10.69 o
 -10   4   6       51.81       50.64      3.90 o
  -9   4   6      925.78      877.26     22.16 o
  -8   4   6      103.77       83.04      3.71 o
  -7   4   6       75.05       67.42      4.29 o
  -6   4   6      139.20      130.96      4.06 o
  -5   4   6        4.43        4.65      1.28 o
  -4   4   6        0.75        1.92      1.33 o
  -3   4   6       90.50       95.90      3.70 o
  -2   4   6        4.32        8.40      1.48 o
  -1   4   6     1421.30     1501.45     25.93 o
   0   4   6        3.18       11.14      0.89 o
   1   4   6      259.47      236.61      4.44 o
   2   4   6      306.34      312.95      6.98 o
   3   4   6       61.72       64.11      2.84 o
   4   4   6      266.52      244.57      4.84 o
   5   4   6       60.27       55.85      2.45 o
   6   4   6       85.40       90.82      3.28 o
   7   4   6       22.87       19.47      2.38 o
   8   4   6       10.64        8.45      2.35 o
   9   4   6        1.88        3.02      2.57 o
 -11   5   6        1.26       -0.18      2.48 o
 -10   5   6      575.15      606.09     15.36 o
  -9   5   6      114.93       94.98      4.83 o
  -8   5   6        2.39       -0.47      2.19 o
  -7   5   6     1366.73     1241.21     27.81 o
  -6   5   6      187.93      149.09      4.38 o
  -5   5   6      760.38      786.85     14.65 o
  -4   5   6      919.00      876.92     18.90 o
  -3   5   6      131.71      166.95      5.39 o
  -2   5   6      991.21      936.43     19.89 o
  -1   5   6      393.87      403.80      9.22 o
   0   5   6     1042.02     1042.52     18.65 o
   1   5   6      420.42      427.02     11.04 o
   2   5   6       60.83       64.70      2.89 o
   3   5   6     1083.20     1024.59     19.02 o
   4   5   6       18.32       20.10      1.78 o
   5   5   6       13.09       18.81      2.24 o
   6   5   6        4.45        1.31      1.80 o
   7   5   6       80.77       67.51      3.78 o
   8   5   6        2.11       -0.77      2.12 o
 -11   6   6      207.20      225.85     13.96 o
 -10   6   6       26.26       17.72      2.82 o
  -9   6   6      174.11      158.50     12.78 o
  -8   6   6      369.57      348.49     19.46 o
  -7   6   6      218.32      187.34      6.38 o
  -6   6   6      299.34      287.20      8.83 o
  -5   6   6       42.07       25.50      1.98 o
  -4   6   6      238.99      243.31      7.06 o
  -3   6   6      522.58      502.39     16.42 o
  -2   6   6       21.57       21.02      2.14 o
  -1   6   6     1221.87     1127.71     23.73 o
   0   6   6      308.44      290.25      6.61 o
   1   6   6      289.51      285.16      6.46 o
   2   6   6      771.14      729.74     12.41 o
   3   6   6     1150.91     1155.40     18.88 o
   4   6   6       24.54       34.06      2.97 o
   5   6   6       32.10       41.88      3.03 o
   6   6   6       40.41       35.25      3.08 o
   7   6   6      368.09      413.17     10.40 o
   8   6   6       63.95       64.34      7.74 o
 -11   7   6       29.74       31.53      4.05 o
 -10   7   6       15.86       10.40      4.03 o
  -9   7   6       58.86       58.72      3.80 o
  -8   7   6        0.02        1.45      2.15 o
  -7   7   6      113.76      116.62      4.80 o
  -6   7   6      117.87       98.83      3.72 o
  -5   7   6       62.70       59.23      2.81 o
  -4   7   6      107.28       94.43      3.40 o
  -3   7   6       21.20       15.82      1.85 o
  -2   7   6     1843.88     1822.91     31.43 o
  -1   7   6       26.49       27.52      2.52 o
   0   7   6       65.59       58.26      3.41 o
   1   7   6      193.03      186.48      5.49 o
   2   7   6       86.90       83.14      2.91 o
   3   7   6      168.19      171.14      4.77 o
   4   7   6      125.25      113.94      4.62 o
   5   7   6       66.65       61.38      4.36 o
   6   7   6       55.50       64.03      4.02 o
   7   7   6        3.53        5.94      2.54 o
 -10   8   6       43.64       45.86      3.83 o
  -9   8   6      242.81      246.50      8.01 o
  -8   8   6       18.52       21.01      2.71 o
  -7   8   6      117.27       97.02      6.42 o
  -6   8   6      332.92      333.69      9.02 o
  -5   8   6      155.55      152.86      4.69 o
  -4   8   6      856.93      830.37     15.75 o
  -3   8   6        0.02       -0.40      1.96 o
  -2   8   6      131.43      134.49      5.28 o
  -1   8   6      198.41      183.61      6.39 o
   0   8   6       33.64       25.58      2.67 o
   1   8   6        5.82        3.38      1.17 o
   2   8   6        9.37        9.92      1.69 o
   3   8   6        8.24        8.09      1.79 o
   4   8   6       28.04       36.68      5.31 o
   5   8   6       69.69       92.19      5.42 o
   6   8   6       38.29       34.81      3.46 o
 -10   9   6      466.60      487.85     13.10 o
  -9   9   6      242.91      219.93      7.56 o
  -8   9   6       95.35       90.86      4.64 o
  -7   9   6      698.13      712.62     16.58 o
  -6   9   6       16.71       15.27      2.24 o
  -5   9   6      114.18      113.38      4.60 o
  -4   9   6       21.29       20.34      3.15 o
  -3   9   6       12.86       14.13      2.75 o
  -2   9   6      711.31      694.96     16.47 o
  -1   9   6       11.85       13.38      2.40 o
   0   9   6      376.44      351.33      8.40 o
   1   9   6      180.92      205.93      5.48 o
   2   9   6        2.46        3.51      1.57 o
   3   9   6      206.11      231.77      6.20 o
   4   9   6       83.77       91.32      4.50 o
   5   9   6       22.49       27.00      3.93 o
  -9  10   6       49.67       45.31      6.13 o
  -8  10   6       89.54       92.75      8.46 o
  -7  10   6       45.43       49.10      3.55 o
  -6  10   6      543.04      528.92     16.58 o
  -5  10   6       14.15       11.69      3.10 o
  -4  10   6      236.47      225.26     15.29 o
  -3  10   6      512.94      509.33     29.36 o
  -2  10   6       25.26       17.86      2.41 o
  -1  10   6      179.38      190.55      5.86 o
   0  10   6      280.22      247.91      7.00 o
   1  10   6       37.65       31.72      2.52 o
   2  10   6      242.77      271.20      7.74 o
   3  10   6       53.46       55.23      3.71 o
   4  10   6       58.58       63.63      4.12 o
  -8  11   6       62.71       50.87      3.56 o
  -7  11   6        0.01       -0.01      1.47 o
  -6  11   6        0.17       -1.45      1.45 o
  -5  11   6        1.72       -0.23      1.66 o
  -4  11   6        1.11        1.86      1.88 o
  -3  11   6        9.58        8.68      2.13 o
  -2  11   6      300.67      299.28      8.79 o
  -1  11   6       42.72       48.06      3.59 o
   0  11   6       44.87       53.65      3.40 o
   1  11   6      294.50      288.64      7.97 o
   2  11   6        4.72        3.54      2.07 o
   3  11   6      186.63      226.69     15.29 o
  -7  12   6       29.98       24.82      2.51 o
  -6  12   6       30.08       30.75      4.99 o
  -5  12   6      277.00      276.71     10.28 o
  -4  12   6       19.15       18.74      2.61 o
  -3  12   6        7.11        8.03      2.70 o
  -2  12   6       10.63        8.62      2.35 o
  -1  12   6       62.11       71.53      5.14 o
   0  12   6       29.87       29.77      2.96 o
   1  12   6        2.17        1.76      2.49 o
  -2 -12   7      106.67      112.83      7.27 o
  -1 -12   7       82.12       87.91      8.16 o
   0 -12   7       40.73       39.61      4.55 o
   1 -12   7       70.25       71.26      8.83 o
   2 -12   7       71.49       61.37      5.40 o
   3 -12   7      152.51      157.04      8.17 o
   4 -12   7       78.45       74.03      5.28 o
   5 -12   7       51.99       53.89     10.26 o
  -4 -11   7      237.01      245.22      7.41 o
  -3 -11   7       91.98       94.38      4.90 o
  -2 -11   7       37.61       41.06      3.24 o
  -1 -11   7      148.86      144.28      7.56 o
   0 -11   7      370.98      347.13     12.37 o
   1 -11   7       86.06       78.95      6.70 o
   2 -11   7      555.87      522.16     16.12 o
   3 -11   7      111.71       87.70      5.37 o
   4 -11   7      163.40      168.14      7.35 o
   5 -11   7      415.67      436.42     15.21 o
   6 -11   7       61.90       76.66      5.72 o
   7 -11   7       63.18       64.22      5.41 o
  -5 -10   7       26.10       27.16      3.09 o
  -4 -10   7       15.56        7.42      2.23 o
  -3 -10   7       15.65       17.17      2.40 o
  -2 -10   7      248.42      258.69      7.72 o
  -1 -10   7        4.22       10.09      2.14 o
   0 -10   7        8.62       11.16      2.84 o
   1 -10   7      532.04      510.04     15.60 o
   2 -10   7       47.01       44.05      4.99 o
   3 -10   7      337.23      308.92     22.07 o
   4 -10   7      266.08      264.72     10.52 o
   5 -10   7      111.38      123.61      6.82 o
   6 -10   7      269.59      301.07      9.97 o
   7 -10   7       67.46       61.77      5.84 o
   8 -10   7      196.56      183.29      7.37 o
  -6  -9   7       91.18       99.94      5.55 o
  -5  -9   7       93.21       96.15      4.44 o
  -4  -9   7        1.49        4.36      2.81 o
  -3  -9   7      158.42      148.91      5.39 o
  -2  -9   7        0.54        0.82      1.50 o
  -1  -9   7       14.29       15.18      3.12 o
   0  -9   7      536.69      491.06     14.94 o
   1  -9   7       98.02       86.03      4.90 o
   2  -9   7      307.45      303.23     10.08 o
   3  -9   7        5.25        6.31      3.65 o
   4  -9   7        9.70       13.14      2.40 o
   5  -9   7        0.01        4.02      1.92 o
   6  -9   7       24.55       20.18      2.31 o
   7  -9   7       52.74       56.99      4.22 o
   8  -9   7        0.07        2.16      1.95 o
  -7  -8   7      402.71      418.28     13.38 o
  -6  -8   7       50.25       51.19      3.47 o
  -5  -8   7      178.11      207.21      6.29 o
  -4  -8   7       71.08       71.61      3.56 o
  -3  -8   7       33.80       36.94      3.02 o
  -2  -8   7      132.63      144.74      4.97 o
  -1  -8   7        0.01        2.42      1.26 o
   0  -8   7      228.45      234.24      6.83 o
   1  -8   7       59.62       51.77      4.13 o
   2  -8   7      170.24      186.72      9.82 o
   3  -8   7        6.46        3.73      1.35 o
   4  -8   7       31.11       40.02      3.26 o
   5  -8   7       62.37       65.05      3.96 o
   6  -8   7      367.97      336.28     17.14 o
   7  -8   7        1.54        1.82      1.50 o
   8  -8   7        1.17        5.21      1.94 o
   9  -8   7        0.06       -0.89      1.97 o
  -8  -7   7      350.22      373.67     10.63 o
  -7  -7   7       74.14       87.75      3.71 o
  -6  -7   7      326.26      345.73      8.80 o
  -5  -7   7      103.89       96.87      4.41 o
  -4  -7   7      224.00      204.77      5.82 o
  -3  -7   7      624.09      599.49     12.08 o
  -2  -7   7      303.54      302.76      6.94 o
  -1  -7   7       94.29       90.86      3.29 o
   0  -7   7       19.80       20.34      2.16 o
   1  -7   7     1054.27     1065.30     18.95 o
   2  -7   7     1261.43     1235.12     29.21 o
   3  -7   7       27.17       28.31      2.16 o
   4  -7   7      199.64      195.28     11.31 o
   5  -7   7      185.00      194.68     11.57 o
   7  -7   7      877.70      838.20     22.62 o
   8  -7   7      114.91      110.98      5.36 o
   9  -7   7        0.64        1.72      2.16 o
  -9  -6   7        9.41        4.92      2.09 o
  -8  -6   7        9.01       12.68      2.10 o
  -7  -6   7       52.73       49.39      4.12 o
  -6  -6   7      443.80      441.32      8.77 o
  -5  -6   7        0.40        1.17      1.59 o
  -4  -6   7       75.56       80.28      3.41 o
  -3  -6   7       33.27       29.27      2.06 o
  -2  -6   7      305.56      284.80      8.90 o
  -1  -6   7        9.03       10.78      2.07 o
   0  -6   7      354.04      375.52      7.72 o
   1  -6   7      173.29      185.09      6.89 o
   2  -6   7      123.68      126.52      3.15 o
   3  -6   7     1203.37     1232.34     34.37 o
   4  -6   7      347.41      385.52     12.80 o
   5  -6   7      277.08      284.73     10.54 o
   6  -6   7     1656.90     1663.94     43.38 o
   7  -6   7      182.82      169.67      5.63 o
   8  -6   7      267.77      251.79      8.87 o
   9  -6   7      310.93      298.30     10.51 o
  10  -6   7       49.73       45.79      4.27 o
  -9  -5   7       97.82       94.73      3.98 o
  -8  -5   7       97.42      103.76      3.94 o
  -7  -5   7       47.91       45.69      3.23 o
  -6  -5   7      347.38      348.29      8.41 o
  -5  -5   7      280.72      277.59      6.64 o
  -4  -5   7      201.38      184.45      4.60 o
  -3  -5   7      105.94      115.54      5.61 o
  -2  -5   7      615.97      623.46      8.88 o
  -1  -5   7      742.26      705.40     12.79 o
   0  -5   7        4.66        7.09      1.04 o
   1  -5   7      366.85      376.78      7.31 o
   2  -5   7      256.90      280.89      7.38 o
   3  -5   7        1.27        5.97      1.66 o
   4  -5   7      633.98      680.73     19.51 o
   5  -5   7       30.15       35.85      3.62 o
   6  -5   7        0.88        0.53      0.89 o
   7  -5   7      103.28      107.60      5.02 o
   8  -5   7       62.94       57.46      3.48 o
   9  -5   7        5.55        6.19      2.09 o
  10  -5   7      100.36       96.78      5.98 o
 -10  -4   7      268.57      293.00      8.27 o
  -9  -4   7       28.31       25.95      2.53 o
  -8  -4   7      138.47      147.83      4.26 o
  -7  -4   7      756.36      739.26     12.09 o
  -6  -4   7        0.06       -0.20      1.44 o
  -5  -4   7      727.92      678.05     14.33 o
  -4  -4   7      222.31      224.68      5.05 o
  -3  -4   7      527.48      528.80      9.27 o
  -2  -4   7      522.51      484.99      7.07 o
  -1  -4   7      654.05      674.09     11.12 o
   0  -4   7      279.72      284.88      6.03 o
   1  -4   7      306.38      303.30      5.45 o
   2  -4   7      152.78      139.51      4.71 o
   3  -4   7      635.16      679.14     15.26 o
   4  -4   7      494.65      504.90     15.15 o
   5  -4   7        7.33        9.99      1.35 o
   6  -4   7      143.16      141.66      3.93 o
   7  -4   7        7.40        4.39      1.81 o
   8  -4   7        9.51        8.23      2.15 o
   9  -4   7        2.41        4.56      2.54 o
  10  -4   7        2.81        5.37      2.40 o
 -10  -3   7       13.86       14.15      2.41 o
  -9  -3   7      271.09      266.90      6.15 o
  -8  -3   7      654.44      620.74     10.69 o
  -7  -3   7       17.75       21.75      2.10 o
  -6  -3   7      703.74      680.53     12.18 o
  -5  -3   7       99.46       97.39      3.23 o
  -4  -3   7      482.69      465.22      8.49 o
  -3  -3   7      854.95      794.96     11.94 o
  -2  -3   7       80.08      107.41      2.10 o
  -1  -3   7        3.81        0.56      0.58 o
   0  -3   7      493.87      465.41      7.91 o
   1  -3   7      197.77      193.75      3.79 o
   2  -3   7      368.06      398.19      6.69 o
   3  -3   7      434.08      462.33      7.08 o
   4  -3   7      294.36      302.33      7.47 o
   5  -3   7       25.63       25.76      1.58 o
   6  -3   7        0.57        3.21      1.20 o
   7  -3   7      623.69      648.45     16.25 o
   8  -3   7      113.54      109.00      5.02 o
   9  -3   7        3.75        4.69      2.24 o
  10  -3   7      137.12      141.19      5.30 o
 -11  -2   7        0.26       -0.45      2.20 o
 -10  -2   7       21.84       18.23      2.29 o
  -9  -2   7       44.78       40.98      2.48 o
  -8  -2   7       27.19       25.07      2.21 o
  -7  -2   7       81.23       62.10      2.85 o
  -6  -2   7      429.48      429.08      8.40 o
  -5  -2   7        1.50        3.60      1.26 o
  -4  -2   7     1206.85     1211.30     17.58 o
  -3  -2   7      115.64      103.75      2.59 o
  -2  -2   7       54.69       55.70      1.74 o
  -1  -2   7      144.38      142.39      2.91 o
   0  -2   7       64.66       62.32      1.60 o
   1  -2   7      642.82      638.77     10.30 o
   2  -2   7      100.01       88.19      2.17 o
   3  -2   7     1581.16     1680.73     23.39 o
   4  -2   7      228.62      222.42      4.44 o
   5  -2   7       13.08       11.97      1.19 o
   6  -2   7      487.99      492.51     14.06 o
   7  -2   7        2.49        2.28      1.93 o
   8  -2   7      178.64      176.17      6.45 o
   9  -2   7      207.30      203.98      7.40 o
  10  -2   7        1.86        1.59      2.31 o
 -11  -1   7       32.42       34.97      3.85 o
 -10  -1   7       13.60       19.89      2.73 o
  -9  -1   7        8.78        5.95      1.77 o
  -8  -1   7       37.92       31.05      2.33 o
  -7  -1   7      443.04      443.14      8.77 o
  -6  -1   7      707.58      681.17     12.01 o
  -5  -1   7      394.31      394.14      6.75 o
  -4  -1   7     1175.02     1153.12     16.75 o
  -3  -1   7        8.49       11.04      1.02 o
  -2  -1   7      259.08      272.89      4.39 o
  -1  -1   7      659.90      655.35      8.97 o
   0  -1   7       69.54       71.58      1.97 o
   1  -1   7      933.53     1038.99     16.19 o
   2  -1   7      336.41      330.09      9.64 o
   3  -1   7       23.47       25.45      1.14 o
   4  -1   7       52.95       60.02      1.87 o
   5  -1   7      231.79      170.78      3.98 o
   6  -1   7        0.66        1.93      1.23 o
   7  -1   7       14.93       15.21      2.25 o
   8  -1   7      515.84      509.90     19.54 o
   9  -1   7       27.33       23.44      3.07 o
  10  -1   7      190.60      206.85      9.64 o
 -11   0   7       91.60       95.58      4.75 o
 -10   0   7      246.98      253.03      7.44 o
  -9   0   7       28.19       32.86      2.50 o
  -8   0   7        7.06        9.40      1.68 o
  -7   0   7      301.15      293.21      6.50 o
  -6   0   7      181.17      172.62      4.48 o
  -5   0   7      898.83      777.33     11.88 o
  -4   0   7      877.56      854.09     12.75 o
  -3   0   7      591.35      567.07      9.65 o
  -2   0   7     1630.16     1644.07     23.11 o
  -1   0   7      586.00      626.42      8.07 o
   0   0   7      138.63      153.84      2.69 o
   1   0   7       61.56       64.48      1.51 o
   2   0   7      297.09      304.55      4.51 o
   3   0   7      373.35      408.74      5.45 o
   4   0   7       67.74       62.87      1.45 o
   5   0   7       26.14       30.02      1.29 o
   6   0   7      204.67      229.88      5.92 o
   7   0   7        6.89       12.51      3.06 o
   8   0   7        0.45       -0.08      1.87 o
   9   0   7        0.24        0.57      2.05 o
  10   0   7       81.56       84.93      6.16 o
 -11   1   7       33.65       30.20      3.13 o
 -10   1   7       21.87       28.78      3.26 o
  -9   1   7      179.36      197.17      5.49 o
  -8   1   7      176.07      173.25      7.58 o
  -7   1   7      266.48      258.86      5.96 o
  -6   1   7     3666.16     3579.84     45.18 o
  -5   1   7      500.02      470.01      7.76 o
  -4   1   7      759.51      747.15     18.71 o
  -3   1   7      601.01      552.78     10.96 o
  -2   1   7        0.04       -0.16      0.76 o
  -1   1   7        8.83       12.69      0.81 o
   0   1   7     2328.38     2368.46     28.13 o
   1   1   7        5.40       15.16      0.75 o
   2   1   7      243.47      216.57      3.29 o
   3   1   7       20.77       27.30      1.11 o
   4   1   7      384.56      409.03      5.75 o
   5   1   7     1171.67     1130.65     18.11 o
   6   1   7       85.61       88.90      2.97 o
   7   1   7      349.04      338.67      6.94 o
   8   1   7       83.82       94.28      3.68 o
   9   1   7       59.72       65.77      5.80 o
 -11   2   7        0.10       -2.37      2.37 o
 -10   2   7       80.99       78.55      4.07 o
  -9   2   7        0.16       -1.37      1.37 o
  -8   2   7       19.92       19.40      1.95 o
  -7   2   7      182.02      170.62      3.84 o
  -6   2   7       17.81       20.48      1.31 o
  -5   2   7      742.65      717.12     10.96 o
  -4   2   7      798.85      714.90     10.81 o
  -3   2   7       37.72       37.52      1.68 o
  -2   2   7      452.24      419.58      7.45 o
  -1   2   7      512.68      499.86      7.73 o
   0   2   7        8.07       27.57      1.19 o
   1   2   7     1044.61     1051.96     22.28 o
   2   2   7       42.31       52.83      1.70 o
   3   2   7      370.25      358.92      5.25 o
   4   2   7      343.27      333.20      5.86 o
   5   2   7       84.53      108.78      3.27 o
   6   2   7      926.19      860.47     15.71 o
   7   2   7       49.35       57.37      2.67 o
   8   2   7      285.20      292.60      7.43 o
   9   2   7       99.10       90.40      4.04 o
 -11   3   7      212.05      222.20      8.35 o
 -10   3   7       67.88       53.39      4.05 o
  -9   3   7        0.62        1.90      1.93 o
  -8   3   7       43.32       39.78      2.43 o
  -7   3   7       45.17       52.74      2.15 o
  -6   3   7       11.44       11.19      1.45 o
  -5   3   7       14.71       26.79      1.70 o
  -4   3   7      431.64      453.19      9.27 o
  -3   3   7       45.13       38.60      4.18 o
  -2   3   7      102.07      117.57      3.40 o
  -1   3   7      179.27      202.01      4.72 o
   0   3   7       87.61       72.32      3.61 o
   1   3   7      100.32      105.35      2.83 o
   2   3   7      213.40      188.44      4.32 o
   3   3   7       37.33       46.14      2.22 o
   4   3   7       61.54       54.56      2.30 o
   5   3   7       50.27       40.95      2.12 o
   6   3   7        6.62        6.45      1.43 o
   7   3   7       93.53      109.34      3.73 o
   8   3   7      124.83      131.89      5.00 o
   9   3   7        0.06        0.77      2.68 o
 -11   4   7       21.63       24.73      3.57 o
 -10   4   7      362.66      380.90     11.16 o
  -9   4   7       52.75       54.02      3.84 o
  -8   4   7       42.08       45.23      2.98 o
  -7   4   7      518.41      472.24     15.54 o
  -6   4   7      107.81      123.78      4.05 o
  -5   4   7     1429.94     1498.21     26.13 o
  -4   4   7      369.19      339.56      8.80 o
  -3   4   7       45.92       51.08      5.95 o
  -2   4   7      649.07      612.72     13.74 o
  -1   4   7       14.05       11.75      1.97 o
   0   4   7     1368.95     1360.29     23.69 o
   1   4   7      793.06      769.64     20.69 o
   2   4   7      608.38      600.38     11.78 o
   3   4   7      213.58      214.05      6.81 o
   4   4   7        2.01        2.66      1.11 o
   5   4   7        1.61        1.71      1.22 o
   6   4   7       22.41       25.44      2.99 o
   7   4   7       39.60       41.47      3.02 o
   8   4   7       11.75       17.32      2.57 o
 -11   5   7      293.38      325.65     10.51 o
 -10   5   7       17.45       18.51      5.07 o
  -9   5   7      303.83      339.06     17.94 o
  -8   5   7       11.43       16.01      3.88 o
  -7   5   7       16.77       18.90      2.50 o
  -6   5   7       77.09       72.03      4.13 o
  -5   5   7      174.29      136.30      4.24 o
  -4   5   7      342.93      320.40      8.56 o
  -3   5   7       26.24       17.55      2.03 o
  -2   5   7       93.23      103.39      7.25 o
  -1   5   7     1389.02     1326.07     27.35 o
   0   5   7      491.51      486.89     12.05 o
   1   5   7      111.36      112.71      6.10 o
   2   5   7     1685.52     1596.61     28.24 o
   3   5   7        2.84       12.26      1.83 o
   4   5   7      650.14      651.52     11.84 o
   5   5   7      755.10      752.31     15.34 o
   6   5   7       14.57       10.96      2.33 o
   7   5   7      174.51      168.68      5.94 o
   8   5   7       59.03       64.88      4.03 o
 -11   6   7        1.19        4.04      2.61 o
 -10   6   7      151.93      179.12      8.74 o
  -9   6   7      154.23      139.74      7.44 o
  -8   6   7        1.31        5.68      2.66 o
  -7   6   7       22.18       19.82      2.70 o
  -6   6   7      385.72      335.75      9.30 o
  -5   6   7      792.15      747.17     19.32 o
  -4   6   7      318.56      303.95      8.47 o
  -3   6   7        2.60        4.73      1.71 o
  -2   6   7      640.33      581.87     13.63 o
  -1   6   7       59.63       64.34      3.46 o
   0   6   7      418.52      399.92     10.75 o
   1   6   7      105.08       88.92      4.24 o
   2   6   7       38.67       37.73      2.60 o
   3   6   7      618.77      623.71     12.94 o
   4   6   7      168.24      162.02      6.30 o
   5   6   7       43.14       41.52      3.13 o
   6   6   7      390.47      436.74     10.67 o
   7   6   7       18.94       22.19      3.01 o
 -11   7   7        0.30        2.25      2.48 o
 -10   7   7      179.87      149.61      8.60 o
  -9   7   7       17.09       20.70      2.84 o
  -8   7   7      223.85      207.26     13.64 o
  -7   7   7       22.95       24.11      3.42 o
  -6   7   7      271.60      269.43      8.20 o
  -5   7   7       20.49       17.97      2.39 o
  -4   7   7      126.27      121.78      4.98 o
  -3   7   7       27.14       22.86      1.85 o
  -2   7   7       17.56       21.09      1.53 o
  -1   7   7        0.31        4.24      1.85 o
   0   7   7       15.80       12.51      2.31 o
   1   7   7        4.36        3.43      1.69 o
   2   7   7      182.70      166.99      5.37 o
   3   7   7       51.76       49.29      3.06 o
   4   7   7      108.81      110.02      5.43 o
   5   7   7      252.73      239.71     11.28 o
   6   7   7       83.40       81.21      4.53 o
 -10   8   7      570.63      576.16     14.91 o
  -9   8   7       97.40       81.68      4.61 o
  -8   8   7       80.92       95.42      4.78 o
  -7   8   7       31.39       37.06      3.15 o
  -6   8   7      324.85      340.24      9.32 o
  -5   8   7      601.25      587.86     12.05 o
  -4   8   7       76.62       88.55      3.50 o
  -3   8   7        0.23        2.63      1.87 o
  -2   8   7      188.01      184.49      9.81 o
  -1   8   7        0.48        6.62      2.05 o
   0   8   7       29.76       42.55      5.01 o
   1   8   7      122.10      127.09      4.77 o
   2   8   7        0.15        1.07      1.57 o
   3   8   7       45.00       47.61      3.90 o
   4   8   7        5.75        8.59      2.71 o
   5   8   7      130.60      129.98      6.54 o
   6   8   7        4.17        4.91      3.21 o
 -10   9   7        8.33        6.09      2.73 o
  -9   9   7       44.29       53.71      5.21 o
  -8   9   7      221.99      233.92      7.76 o
  -7   9   7      100.40      105.94      4.97 o
  -6   9   7      184.49      199.44      6.66 o
  -5   9   7      109.72      114.37      8.93 o
  -4   9   7      433.71      444.74     11.90 o
  -3   9   7      122.50      124.53      5.86 o
  -2   9   7      100.84       92.16      4.68 o
  -1   9   7      587.86      599.88     14.98 o
   0   9   7      231.80      245.84      8.18 o
   1   9   7       59.64       55.62      2.99 o
   2   9   7      259.52      265.11      6.69 o
   3   9   7       95.03      105.96      4.73 o
   4   9   7      347.31      393.55     16.95 o
   5   9   7       17.21       17.52      4.67 o
  -9  10   7      114.21      118.20      5.75 o
  -8  10   7       25.63       26.04      3.01 o
  -7  10   7        8.66        9.02      3.12 o
  -6  10   7       22.24       22.73      3.68 o
  -5  10   7       93.99      100.86      6.29 o
  -4  10   7        0.06       -2.13      2.33 o
  -3  10   7        0.05        0.45      2.50 o
  -2  10   7       74.55       80.78      9.64 o
  -1  10   7       28.48       19.93      2.44 o
   0  10   7      153.24      148.24      5.35 o
   1  10   7      363.47      350.50      8.84 o
   2  10   7        3.93        2.22      2.05 o
   3  10   7      507.08      524.80     14.58 o
  -8  11   7       41.53       33.71      4.55 o
  -7  11   7        9.02       10.66      3.48 o
  -6  11   7       47.59       41.52      4.63 o
  -5  11   7      175.33      193.84      9.02 o
  -4  11   7      314.29      324.89     31.62 o
  -3  11   7        0.05        1.17      1.89 o
  -2  11   7       22.12       18.08      2.66 o
  -1  11   7        4.57        2.78      2.10 o
   0  11   7       97.19       83.01      4.20 o
   1  11   7        0.04        1.50      1.99 o
   2  11   7       89.02       91.22      7.67 o
  -6  12   7       25.74       18.80      4.94 o
  -5  12   7      208.70      207.23      8.71 o
  -4  12   7      110.69      112.97      5.22 o
  -3  12   7       10.21       11.19      2.48 o
  -2  12   7      207.41      202.24      8.52 o
  -1  12   7       21.45       29.57      3.32 o
   0  12   7       31.26       39.54      3.41 o
  -1 -12   8       37.95       40.11      4.87 o
   0 -12   8      355.93      343.46     23.52 o
   1 -12   8       17.53       13.78      3.46 o
   2 -12   8      312.87      280.87     10.87 o
   3 -12   8        0.12        0.50      2.87 o
   4 -12   8       21.83       19.58      4.60 o
  -3 -11   8      164.95      166.14      6.43 o
  -2 -11   8       50.69       48.37      5.05 o
  -1 -11   8      198.60      201.33     16.23 o
   0 -11   8       14.17       22.43      3.58 o
   1 -11   8      223.10      200.81     14.53 o
   2 -11   8       29.03       27.32      3.54 o
   3 -11   8      365.49      355.40     30.76 o
   4 -11   8       57.39       59.35      6.59 o
   5 -11   8       45.59       47.35      5.26 o
   6 -11   8      140.01      133.34     11.76 o
  -5 -10   8       41.45       50.07      3.96 o
  -4 -10   8       13.50       21.01      2.69 o
  -3 -10   8      101.19       96.81      4.76 o
  -2 -10   8       17.28       23.36      5.52 o
  -1 -10   8       16.91       13.29      3.29 o
   0 -10   8       47.45       45.45     12.10 o
   1 -10   8       14.21       12.87      6.31 o
   2 -10   8       10.89        5.27      2.46 o
   3 -10   8       45.91       33.31      3.21 o
   4 -10   8      130.33      130.51      5.80 o
   5 -10   8      155.74      167.31      6.62 o
   7 -10   8       64.09       66.31      8.42 o
  -6  -9   8        9.06        8.12      2.58 o
  -5  -9   8       45.47       49.25      3.78 o
  -4  -9   8      141.55      145.26      5.48 o
  -3  -9   8       79.75       79.59      3.66 o
  -2  -9   8      142.26      127.85      4.86 o
  -1  -9   8       21.32       18.54      3.16 o
   0  -9   8      152.89      149.38     11.35 o
   1  -9   8      118.47      113.86      5.70 o
   2  -9   8        2.97        8.44      2.17 o
   3  -9   8        1.41        1.38      1.83 o
   4  -9   8       23.54       22.13      4.57 o
   5  -9   8      105.21      107.79      9.15 o
   6  -9   8       19.58       20.53      5.14 o
   7  -9   8        0.96       -3.25      3.25 o
   8  -9   8       50.22       59.50      8.06 o
  -7  -8   8        2.19       10.53      2.73 o
  -6  -8   8       87.34       88.67      5.86 o
  -5  -8   8      229.83      230.63      8.11 o
  -4  -8   8      145.39      145.93      5.03 o
  -3  -8   8      236.45      225.26      6.93 o
  -2  -8   8       31.92       40.75      2.43 o
  -1  -8   8      489.86      491.24     12.05 o
   0  -8   8      331.84      364.02     11.61 o
   1  -8   8      221.85      200.59     16.27 o
   2  -8   8      371.49      388.09     11.69 o
   3  -8   8        3.11        4.35      2.02 o
   4  -8   8        3.31        3.24      1.43 o
   6  -8   8        7.65       12.16      4.62 o
   7  -8   8      189.89      177.84     12.32 o
   8  -8   8       23.99       13.24      5.17 o
  -8  -7   8        3.18        1.85      3.25 o
  -7  -7   8        6.89        7.40      3.60 o
  -6  -7   8       24.69       25.67      2.74 o
  -5  -7   8       87.69       92.85      4.05 o
  -4  -7   8      124.63      119.53      4.36 o
  -3  -7   8       10.07       17.28      1.96 o
  -2  -7   8      920.36      918.54     17.00 o
  -1  -7   8       70.93       69.29      3.93 o
   0  -7   8       22.80       22.54      2.10 o
   1  -7   8      351.07      355.72      8.73 o
   2  -7   8       38.59       42.13      2.66 o
   3  -7   8      627.20      632.11     13.45 o
   4  -7   8      304.28      326.19     15.72 o
   5  -7   8       42.91       50.76      6.27 o
   6  -7   8      381.46      416.10     19.95 o
   7  -7   8        1.47        1.32      3.50 o
   8  -7   8      608.43      614.19     17.44 o
   9  -7   8       36.95       32.16      4.98 o
  -8  -6   8       52.12       43.59      3.74 o
  -7  -6   8       13.49       14.96      2.87 o
  -6  -6   8       30.07       26.98      2.75 o
  -5  -6   8        2.52       -0.27      1.69 o
  -4  -6   8        5.78       12.88      1.85 o
  -3  -6   8      468.80      463.65      9.74 o
  -2  -6   8        1.20        1.51      1.29 o
  -1  -6   8       20.84       26.81      3.14 o
   0  -6   8       24.86       30.19      1.89 o
   1  -6   8      127.32      137.87      3.67 o
   2  -6   8      231.52      216.16      5.62 o
   3  -6   8       24.13       28.57      3.29 o
   4  -6   8        0.74        1.81      2.15 o
   5  -6   8       10.14       15.43      2.95 o
   6  -6   8       89.87       74.78      5.49 o
   7  -6   8      314.88      327.15     12.51 o
   8  -6   8      295.08      290.85      8.57 o
   9  -6   8      107.35       98.38      5.47 o
  -9  -5   8       41.21       35.01      3.46 o
  -8  -5   8        1.28       -0.75      1.98 o
  -7  -5   8      158.51      152.69      5.41 o
  -6  -5   8       23.64       29.34      2.59 o
  -5  -5   8      696.65      688.04     15.17 o
  -4  -5   8      164.86      184.96      5.22 o
  -3  -5   8      161.85      172.19      5.16 o
  -2  -5   8      183.67      165.96      3.82 o
  -1  -5   8      125.15      119.23      3.70 o
   0  -5   8     1042.15     1034.84     16.65 o
   1  -5   8      740.23      734.36     10.97 o
   2  -5   8      174.55      193.28      3.92 o
   3  -5   8      532.12      567.31     16.75 o
   4  -5   8       95.64      100.90      4.43 o
   5  -5   8       85.68       95.21      7.10 o
   6  -5   8        0.80        6.63      1.75 o
   7  -5   8       33.38       37.95      2.19 o
   8  -5   8       95.55      103.06      4.70 o
   9  -5   8      227.90      235.40      9.34 o
 -10  -4   8        6.84        7.17      3.79 o
  -9  -4   8      320.87      332.99      9.01 o
  -8  -4   8      139.48      147.61      5.42 o
  -7  -4   8       36.11       40.05      2.92 o
  -6  -4   8       85.40       88.37      3.80 o
  -5  -4   8       13.26       15.72      1.82 o
  -4  -4   8      676.54      620.38     10.95 o
  -3  -4   8      223.48      216.65      4.78 o
  -2  -4   8       45.91       52.95      1.64 o
  -1  -4   8      290.45      252.15      6.38 o
   0  -4   8      611.37      618.06     10.40 o
   1  -4   8      537.63      539.42      9.08 o
   2  -4   8     3141.88     3144.00     47.17 o
   3  -4   8      225.75      234.50      8.49 o
   4  -4   8      265.35      282.68      7.95 o
   5  -4   8        5.48        5.32      1.06 o
   6  -4   8      333.78      312.15      6.97 o
   7  -4   8      127.04      121.67      4.88 o
   8  -4   8       87.31       76.22      4.27 o
   9  -4   8        3.98        2.00      1.77 o
 -10  -3   8       64.36       56.87      4.50 o
  -9  -3   8       27.44       27.43      2.95 o
  -8  -3   8       32.23       38.01      2.68 o
  -7  -3   8      193.11      189.66      6.19 o
  -6  -3   8      359.37      380.57      7.89 o
  -5  -3   8      352.39      331.20      6.88 o
  -4  -3   8       20.37       23.19      1.69 o
  -3  -3   8        1.03        6.59      1.29 o
  -2  -3   8     1177.89     1245.06     16.56 o
  -1  -3   8       25.04       26.15      1.37 o
   0  -3   8      559.84      546.88      9.27 o
   1  -3   8     1530.79     1535.00     23.62 o
   2  -3   8       13.01       13.74      1.34 o
   3  -3   8     3236.93     3257.87     48.81 o
   4  -3   8        1.23        5.33      0.98 o
   5  -3   8      121.05      141.21      3.93 o
   6  -3   8      219.14      241.16      7.14 o
   7  -3   8       69.82       60.30      3.57 o
   8  -3   8       50.49       50.07      3.56 o
   9  -3   8      231.28      232.99      8.00 o
 -10  -2   8        0.25        1.38      3.05 o
  -9  -2   8       16.22       16.33      2.30 o
  -8  -2   8        7.67        8.37      1.88 o
  -7  -2   8       47.34       50.80      2.70 o
  -6  -2   8      304.73      306.54      6.68 o
  -5  -2   8      121.06      123.96      3.65 o
  -4  -2   8      137.92      134.43      3.23 o
  -3  -2   8      314.06      335.57      5.84 o
  -2  -2   8        0.41        1.03      0.74 o
  -1  -2   8       44.82       51.36      1.65 o
   0  -2   8        8.11        3.89      0.63 o
   1  -2   8       19.88       18.77      1.16 o
   2  -2   8     1780.56     1769.51     27.00 o
   3  -2   8       18.67       17.70      1.45 o
   4  -2   8        9.49       16.24      1.10 o
   5  -2   8      852.45      870.69     16.09 o
   6  -2   8       28.12       20.06      2.29 o
   7  -2   8      116.74      123.69      5.13 o
   8  -2   8      255.41      202.44     12.45 o
   9  -2   8       79.73       94.04      5.09 o
 -11  -1   8       36.68       39.98      3.59 o
 -10  -1   8       95.01       92.21      5.07 o
  -9  -1   8       33.99       34.32      2.68 o
  -8  -1   8       19.29       15.01      1.98 o
  -7  -1   8       60.42       64.93      2.92 o
  -6  -1   8      278.96      262.92      5.97 o
  -5  -1   8     3189.85     2983.56     41.44 o
  -4  -1   8        7.15        6.62      1.07 o
  -3  -1   8       18.21       12.99      1.24 o
  -2  -1   8        8.85       26.42      1.41 o
  -1  -1   8      415.09      451.60      6.57 o
   0  -1   8       21.37       24.91      2.03 o
   1  -1   8       38.11       40.03      1.58 o
   2  -1   8       13.88       14.71      1.09 o
   3  -1   8        9.01       11.36      1.34 o
   4  -1   8      294.81      292.24      5.12 o
   5  -1   8        7.46        9.09      1.15 o
   6  -1   8       95.37       84.66      4.09 o
   7  -1   8        8.47        9.15      2.13 o
   8  -1   8        2.25        3.12      2.55 o
   9  -1   8       63.20       67.98      4.46 o
 -11   0   8       53.58       46.80      3.72 o
 -10   0   8        4.66        7.10      2.22 o
  -9   0   8      336.25      326.60      9.72 o
  -8   0   8      187.48      184.96      5.15 o
  -7   0   8       89.36       99.91      3.54 o
  -6   0   8      592.17      560.31      9.23 o
  -5   0   8      210.67      209.12      4.36 o
  -4   0   8     1112.46     1060.93     17.20 o
  -3   0   8     1769.35     1658.95     25.80 o
  -2   0   8        5.06        3.21      0.84 o
  -1   0   8      876.58      869.91     11.77 o
   0   0   8      484.42      470.83      6.29 o
   1   0   8        4.09        6.98      0.68 o
   2   0   8      191.03      173.62      2.94 o
   3   0   8        2.07        5.54      0.71 o
   4   0   8      321.94      299.51      5.24 o
   5   0   8       12.13       10.44      1.78 o
   6   0   8      134.60      124.68      5.36 o
   7   0   8      450.52      426.20     21.42 o
   8   0   8       49.43       55.30      4.26 o
   9   0   8       78.70       69.47      4.64 o
 -11   1   8       11.26       14.53      2.67 o
 -10   1   8       98.50       91.92      4.42 o
  -9   1   8      156.96      160.37      5.23 o
  -8   1   8        9.88       10.61      1.88 o
  -7   1   8        0.80       -1.18      1.18 o
  -6   1   8       17.09       28.35      1.62 o
  -5   1   8      953.55      908.70     18.38 o
  -4   1   8     1292.11     1175.72     18.87 o
  -3   1   8      203.63      206.81      4.49 o
  -2   1   8      375.45      336.03      8.09 o
  -1   1   8       20.09       32.02      1.44 o
   0   1   8      879.67      892.24     11.21 o
   1   1   8     1508.92     1497.43     18.14 o
   2   1   8       45.05       55.20      1.43 o
   3   1   8     1071.48     1081.41     14.42 o
   4   1   8      125.03       99.57      2.90 o
   5   1   8      195.34      216.26      4.82 o
   6   1   8     1164.88     1102.52     17.99 o
   7   1   8       18.61       25.33      2.03 o
   8   1   8      183.92      191.64      7.06 o
   9   1   8       16.56       10.85      3.70 o
 -11   2   8      105.02      121.32      6.26 o
 -10   2   8       28.89       32.34      3.05 o
  -9   2   8        2.68        3.59      1.68 o
  -8   2   8       85.22       78.00      3.28 o
  -7   2   8        0.08       -0.56      1.21 o
  -6   2   8       20.97       25.29      1.73 o
  -5   2   8        0.97       10.48      1.60 o
  -4   2   8       18.21       18.32      1.45 o
  -3   2   8      767.20      730.27     12.27 o
  -2   2   8       79.89       91.54      2.70 o
  -1   2   8        1.39        5.25      0.85 o
   0   2   8        4.70        4.31      0.76 o
   1   2   8       60.91       70.95      1.78 o
   2   2   8      293.70      268.10      4.55 o
   3   2   8       14.32       19.03      1.50 o
   4   2   8      236.63      255.03      6.21 o
   5   2   8      477.87      464.71      9.07 o
   6   2   8      140.54      157.19      4.25 o
   7   2   8      549.48      539.93     11.41 o
   8   2   8      187.31      181.00      5.48 o
   9   2   8       10.13        6.19      3.80 o
 -11   3   8        0.41        0.38      2.92 o
 -10   3   8      189.76      192.35      7.56 o
  -9   3   8       98.27      102.50      4.53 o
  -8   3   8      273.67      280.52      6.65 o
  -7   3   8      169.71      182.30      4.63 o
  -6   3   8        9.85       17.74      1.49 o
  -5   3   8       59.71       54.23      2.70 o
  -4   3   8       78.31       75.16      3.01 o
  -3   3   8      627.99      601.22     11.68 o
  -2   3   8      197.35      187.28      6.31 o
  -1   3   8       41.98       46.75      1.84 o
   0   3   8       51.74       45.17      1.84 o
   1   3   8      241.90      228.92      4.67 o
   2   3   8        6.62        2.70      1.10 o
   3   3   8       47.04       50.70      2.59 o
   4   3   8       53.29       48.76      2.64 o
   5   3   8      164.07      168.25      4.61 o
   6   3   8        2.44        2.11      1.35 o
   7   3   8       18.13       16.13      2.49 o
   8   3   8       19.14       20.65      2.90 o
 -11   4   8      288.46      311.66     11.60 o
 -10   4   8        3.78        3.37      2.43 o
  -9   4   8      185.41      200.92      9.00 o
  -8   4   8        4.34        6.52      3.71 o
  -7   4   8       46.23       53.23      3.51 o
  -6   4   8      587.99      583.36     15.71 o
  -5   4   8      890.71      824.61     17.16 o
  -4   4   8       19.62       19.67      2.22 o
  -3   4   8      912.13      890.73     23.59 o
  -2   4   8        3.38       -1.10      1.33 o
  -1   4   8      365.39      362.39      9.17 o
   0   4   8      787.58      748.47     13.87 o
   1   4   8      554.23      555.80     12.94 o
   2   4   8      124.90      110.49      3.45 o
   3   4   8       74.04       68.37      3.18 o
   4   4   8      130.65      136.04      4.62 o
   5   4   8      136.08      128.43      5.23 o
   6   4   8        0.67        1.59      1.73 o
   7   4   8       63.53       53.66      3.44 o
   8   4   8        0.10        3.69      2.54 o
 -11   5   8       10.54       10.84      3.86 o
 -10   5   8      296.26      272.66     11.30 o
  -9   5   8       21.87       22.94      3.86 o
  -8   5   8       66.68       63.93      4.10 o
  -7   5   8       25.45       30.12      4.44 o
  -6   5   8       43.66       44.61      3.23 o
  -5   5   8     2144.88     2119.42     42.89 o
  -4   5   8     1028.63     1009.37     21.84 o
  -3   5   8      106.14      101.99      4.37 o
  -2   5   8      397.04      367.50      9.55 o
  -1   5   8        0.08        2.00      1.54 o
   0   5   8       14.06        4.98      1.26 o
   1   5   8      706.07      689.81     15.85 o
   2   5   8       55.60       60.86      3.03 o
   3   5   8       86.25       79.69      4.09 o
   4   5   8       82.87       68.40      3.57 o
   5   5   8      299.13      323.69      8.33 o
   6   5   8      299.45      298.90      8.16 o
   7   5   8      136.25      153.37      5.79 o
 -11   6   8      222.28      277.14     11.87 o
 -10   6   8      126.31      125.77     10.79 o
  -9   6   8        0.07       -1.45      2.98 o
  -8   6   8      106.65       93.06      6.02 o
  -7   6   8      197.51      214.81      7.37 o
  -6   6   8        0.96       -0.74      1.77 o
  -5   6   8       19.56       19.63      2.52 o
  -4   6   8        0.94        0.00      1.87 o
  -3   6   8      645.56      638.65     15.01 o
  -2   6   8      111.79      114.23      4.74 o
  -1   6   8       22.00       15.46      2.82 o
   0   6   8       36.45       30.75      3.48 o
   1   6   8      204.09      205.21      6.83 o
   2   6   8      259.20      238.13      6.51 o
   3   6   8       58.79       53.76      4.41 o
   4   6   8      343.19      338.57      8.68 o
   5   6   8      160.02      163.22     10.51 o
   6   6   8        8.47       13.36      2.65 o
   7   6   8      366.03      373.29      9.98 o
 -10   7   8      209.46      228.76      8.18 o
  -9   7   8        0.84        1.81      3.64 o
  -8   7   8       49.21       49.81      4.66 o
  -7   7   8      607.28      605.41     33.11 o
  -6   7   8        1.64        0.14      1.96 o
  -5   7   8       47.65       47.41      3.55 o
  -4   7   8        0.31        1.15      2.27 o
  -3   7   8      400.44      369.35     10.05 o
  -2   7   8        5.25        2.07      1.77 o
  -1   7   8      103.72      102.79      4.79 o
   0   7   8        0.23       -1.17      1.85 o
   1   7   8      483.00      510.59     11.26 o
   2   7   8        0.07       -1.07      1.89 o
   3   7   8       63.77       59.77      4.07 o
   4   7   8       81.46       78.82      4.12 o
   5   7   8        7.88        9.59      2.54 o
   6   7   8      172.05      180.79      6.68 o
 -10   8   8      286.06      312.96     16.14 o
  -9   8   8      307.25      317.37     10.83 o
  -8   8   8       31.09       32.53      3.24 o
  -7   8   8        1.03        2.32      1.94 o
  -6   8   8      248.05      269.46      8.04 o
  -5   8   8      101.12       99.38      3.94 o
  -4   8   8      829.62      841.20     19.39 o
  -3   8   8      118.47      123.19      5.38 o
  -2   8   8      111.34       96.02      4.84 o
  -1   8   8      325.51      336.42     19.20 o
   0   8   8      637.88      636.07     19.20 o
   1   8   8        0.30        0.05      1.87 o
   2   8   8      180.03      182.39      5.88 o
   3   8   8       15.34       11.38      2.72 o
   4   8   8       29.68       33.08      3.81 o
   5   8   8        9.18        4.14      2.56 o
  -9   9   8      229.24      242.48      8.36 o
  -8   9   8      404.46      420.65     11.62 o
  -7   9   8       36.66       42.05      3.81 o
  -6   9   8       54.82       55.86      3.55 o
  -5   9   8      315.14      341.61     13.61 o
  -4   9   8        1.88        1.97      2.23 o
  -3   9   8       39.44       41.37      4.50 o
  -2   9   8      428.38      432.74     11.91 o
  -1   9   8      129.15      127.03      5.74 o
   0   9   8      282.53      291.42      9.27 o
   1   9   8      205.52      194.69      5.62 o
   2   9   8       77.82       77.98      4.11 o
   3   9   8      462.10      501.69     14.14 o
   4   9   8       48.54       46.04      4.45 o
  -8  10   8       47.18       47.05      4.90 o
  -7  10   8        3.91       -1.64      2.84 o
  -6  10   8       10.26       10.57      3.50 o
  -5  10   8       20.26       22.15      3.73 o
  -4  10   8        5.42        6.33      5.31 o
  -3  10   8      168.76      185.30     11.01 o
  -2  10   8        1.47        3.09      2.64 o
  -1  10   8       78.38       84.55      4.95 o
   0  10   8       57.20       46.94      3.04 o
   1  10   8       19.31       16.87      2.63 o
   2  10   8       43.60       38.04      3.45 o
   3  10   8       40.65       34.61      4.16 o
  -7  11   8       15.21       11.02      3.70 o
  -6  11   8       78.03       89.59      6.44 o
  -5  11   8      234.23      248.92     21.51 o
  -4  11   8        0.04       -1.26      2.71 o
  -3  11   8       89.88       94.29      6.52 o
  -2  11   8      129.51      138.39      7.39 o
  -1  11   8       10.39        8.06      2.52 o
   0  11   8        0.73        2.39      2.06 o
   1  11   8        3.85        2.50      2.40 o
  -5  12   8      225.04      262.18     16.74 o
  -4  12   8      155.05      171.92      8.01 o
  -3  12   8      220.11      230.35     14.55 o
  -2  12   8        9.06        5.90      2.64 o
  -2 -11   9       98.21       92.33      6.54 o
  -1 -11   9       52.65       65.81      5.40 o
   0 -11   9        1.31       -0.70      2.77 o
   1 -11   9       32.90       28.05      3.79 o
   2 -11   9      140.53      133.87     18.94 o
   3 -11   9        5.17        2.32      2.44 o
   4 -11   9       69.45       57.26      4.22 o
   5 -11   9      416.64      438.37     13.46 o
  -4 -10   9        0.25        4.80      2.53 o
  -3 -10   9       26.95       36.85      3.87 o
  -2 -10   9        9.40       14.68      3.48 o
  -1 -10   9        3.33        0.00      2.55 o
   0 -10   9        1.39        0.56      2.80 o
   1 -10   9        2.09        5.46      2.51 o
   2 -10   9        2.39        1.39      2.24 o
   3 -10   9       21.19       22.82      2.90 o
   4 -10   9       74.80       71.52      4.28 o
   5 -10   9      198.41      189.56     12.70 o
   6 -10   9        0.24        3.72      4.69 o
  -5  -9   9      123.42      128.74      5.26 o
  -4  -9   9      148.94      170.14      5.76 o
  -3  -9   9      507.90      526.48     13.04 o
  -2  -9   9       25.78       27.11      3.74 o
  -1  -9   9       59.22       50.51      5.41 o
   0  -9   9       27.50       31.00      3.60 o
   1  -9   9       24.37       24.55      3.68 o
   2  -9   9       37.18       51.51      3.84 o
   3  -9   9       40.53       36.13      3.01 o
   4  -9   9       37.44       39.29      2.93 o
   5  -9   9        0.46        7.78      4.12 o
   6  -9   9       31.22       33.94      6.14 o
   7  -9   9      137.10      127.28     11.06 o
  -6  -8   9        7.38        4.10      2.32 o
  -5  -8   9      331.97      360.33      9.07 o
  -4  -8   9      169.91      154.78      5.22 o
  -3  -8   9       44.24       46.63      2.82 o
  -2  -8   9      513.06      520.70     12.20 o
  -1  -8   9        0.91        2.23      2.28 o
   0  -8   9      126.65      112.76      5.66 o
   1  -8   9      607.28      577.09     16.50 o
   2  -8   9       92.88       75.95      6.10 o
   3  -8   9      179.68      191.75      6.77 o
   4  -8   9      348.87      324.55     16.48 o
   5  -8   9       12.95       18.09      4.85 o
   6  -8   9      110.92      124.96      9.60 o
   7  -8   9        7.44        6.69      4.34 o
   8  -8   9       76.27       64.45      8.35 o
  -7  -7   9       36.85       24.73      3.03 o
  -6  -7   9       87.58       86.55      4.27 o
  -5  -7   9       23.56       27.11      3.42 o
  -4  -7   9      147.58      143.76      4.89 o
  -3  -7   9      479.97      475.83     10.14 o
  -2  -7   9       31.25       34.77      2.18 o
  -1  -7   9      196.28      205.33      6.38 o
   0  -7   9       76.91       78.96      4.45 o
   1  -7   9       45.83       49.26      3.46 o
   2  -7   9       14.63       15.13      2.15 o
   3  -7   9      101.72      106.01      7.98 o
   4  -7   9      159.76      144.41      9.49 o
   5  -7   9      257.40      271.75     10.62 o
   6  -7   9        6.40        5.64      2.70 o
   7  -7   9      614.10      639.62     28.48 o
   8  -7   9      167.75      171.82     12.50 o
  -8  -6   9       18.92       24.45      3.14 o
  -7  -6   9        2.59        1.55      2.14 o
  -6  -6   9       13.44       16.10      2.40 o
  -5  -6   9        9.77        8.20      2.13 o
  -4  -6   9        9.92       14.56      2.01 o
  -3  -6   9      166.14      166.19      4.96 o
  -2  -6   9       52.22       50.60      3.09 o
  -1  -6   9       37.12       41.77      2.72 o
   0  -6   9       18.25       22.57      2.03 o
   1  -6   9       23.66       20.52      1.97 o
   2  -6   9       47.87       38.99      2.26 o
   3  -6   9       54.41       60.53      4.45 o
   4  -6   9       29.02       35.39      3.70 o
   5  -6   9        0.39        1.49      1.81 o
   6  -6   9       97.40       96.89      4.85 o
   7  -6   9       17.60       17.64      3.67 o
   8  -6   9      314.69      296.06      8.69 o
   9  -6   9      234.08      245.13     11.41 o
  -9  -5   9      167.97      199.33      6.96 o
  -8  -5   9       75.01       76.98      4.23 o
  -7  -5   9        4.09        5.80      4.00 o
  -6  -5   9        0.06       16.83      2.40 o
  -5  -5   9       41.75       34.57      3.31 o
  -4  -5   9       12.95        9.96      1.79 o
  -3  -5   9        0.03        9.49      1.61 o
  -2  -5   9        0.57        2.87      1.56 o
  -1  -5   9      103.02       87.58      3.27 o
   0  -5   9      121.04      109.04      2.84 o
   1  -5   9      918.12      921.12     14.94 o
   2  -5   9     1402.69     1467.38     25.81 o
   3  -5   9      123.16      111.27      5.76 o
   4  -5   9      143.36      130.57      6.33 o
   5  -5   9      139.76      147.78      5.70 o
   6  -5   9        0.62       -0.62      1.77 o
   7  -5   9        1.14        0.88      1.72 o
   8  -5   9        3.43        0.70      2.67 o
   9  -5   9       13.75       21.79      3.42 o
  -9  -4   9       65.62       60.80      4.10 o
  -8  -4   9      339.26      359.70      9.26 o
  -7  -4   9       22.82       24.19      2.70 o
  -6  -4   9       18.71       18.35      2.25 o
  -5  -4   9      406.13      432.25      9.60 o
  -4  -4   9        8.97       18.29      2.42 o
  -3  -4   9        6.06        4.92      1.21 o
  -2  -4   9      558.98      546.59      8.81 o
  -1  -4   9      113.29      113.93      4.44 o
   0  -4   9      785.97      773.35     12.83 o
   1  -4   9      750.51      776.35     12.72 o
   2  -4   9       58.03       52.01      1.94 o
   3  -4   9     1368.39     1351.44     23.77 o
   4  -4   9      113.81      101.14      3.67 o
   5  -4   9        3.92        8.93      1.18 o
   6  -4   9      245.15      254.65      8.37 o
   7  -4   9      153.52      164.73      6.03 o
   8  -4   9        6.11        8.11      2.84 o
   9  -4   9      162.35      163.86     10.75 o
 -10  -3   9       17.30       14.39      2.88 o
  -9  -3   9      128.83      127.86      5.34 o
  -8  -3   9        0.07       -1.66      1.66 o
  -7  -3   9        1.47        0.07      1.63 o
  -6  -3   9       21.18       25.65      2.41 o
  -5  -3   9      686.18      666.72     11.90 o
  -4  -3   9        2.77        1.53      1.05 o
  -3  -3   9      593.48      609.53     10.69 o
  -2  -3   9        8.60       13.51      1.13 o
  -1  -3   9      364.05      326.92      7.06 o
   0  -3   9       44.80       60.47      2.15 o
   1  -3   9      224.75      245.13      4.94 o
   2  -3   9     2437.13     2437.27     36.95 o
   3  -3   9     2198.05     2307.65     39.55 o
   4  -3   9      293.18      309.23      6.02 o
   5  -3   9      167.18      174.97      4.11 o
   6  -3   9       34.14       32.93      2.24 o
   7  -3   9      442.59      477.55     12.30 o
   8  -3   9       62.07       50.40      3.71 o
   9  -3   9       21.33       21.31      3.33 o
 -10  -2   9       51.74       66.45      4.14 o
  -9  -2   9       32.86       28.87      2.96 o
  -8  -2   9        2.58       -0.45      1.51 o
  -7  -2   9      155.47      144.09      4.53 o
  -6  -2   9       66.41       67.15      2.93 o
  -5  -2   9       81.88       72.83      2.52 o
  -4  -2   9        0.95       -0.64      0.97 o
  -3  -2   9      104.59      107.61      3.14 o
  -2  -2   9      550.09      602.16      8.70 o
  -1  -2   9        5.93        5.96      0.89 o
   0  -2   9        2.19        6.33      1.03 o
   1  -2   9      105.58       92.21      2.59 o
   2  -2   9        0.00       -0.07      0.83 o
   3  -2   9       30.35       32.51      1.52 o
   4  -2   9      130.14      134.75      3.47 o
   5  -2   9        2.96        4.30      1.36 o
   6  -2   9       41.43       51.53      3.30 o
   7  -2   9       19.17       22.84      2.81 o
   8  -2   9      112.52      118.71      5.43 o
   9  -2   9      205.63      213.97     15.13 o
 -10  -1   9        9.96        8.51      2.73 o
  -9  -1   9      208.84      215.20      6.10 o
  -8  -1   9       39.54       42.74      2.73 o
  -7  -1   9      189.42      175.50      4.96 o
  -6  -1   9       51.49       53.88      2.20 o
  -5  -1   9      348.06      343.15      6.75 o
  -4  -1   9      583.97      593.20     10.49 o
  -3  -1   9      531.26      489.70      8.81 o
  -2  -1   9      190.07      181.87      3.47 o
  -1  -1   9       33.02       22.94      1.18 o
   0  -1   9        1.57        6.00      0.83 o
   1  -1   9      236.49      235.97      4.77 o
   2  -1   9      254.22      259.00      8.25 o
   3  -1   9       39.39       34.72      1.66 o
   4  -1   9      468.10      484.93      7.84 o
   5  -1   9       18.72       13.15      2.89 o
   6  -1   9        5.15        3.98      1.81 o
   7  -1   9        9.72        9.79      2.31 o
   8  -1   9        1.71        6.05      2.32 o
   9  -1   9        0.10        1.78      2.32 o
 -11   0   9        2.69       -0.27      3.77 o
 -10   0   9      311.37      296.82     11.75 o
  -9   0   9       83.42       93.49      3.94 o
  -8   0   9      181.64      179.85      5.20 o
  -7   0   9      166.28      171.07      6.45 o
  -6   0   9      256.00      255.43      5.54 o
  -5   0   9       61.48       66.75      2.63 o
  -4   0   9       67.73       74.14      2.66 o
  -3   0   9      103.42      100.06      2.97 o
  -2   0   9      308.55      287.98      5.24 o
  -1   0   9      114.52      130.86      2.76 o
   0   0   9     1473.80     1534.90     19.99 o
   1   0   9       90.40       74.17      1.97 o
   2   0   9      576.94      548.33      7.67 o
   3   0   9     2896.26     2917.12     44.13 o
   4   0   9      292.69      263.28      5.85 o
   5   0   9      221.36      216.16      6.82 o
   6   0   9      164.44      165.84      6.11 o
   7   0   9        8.55        4.97      2.18 o
   8   0   9      148.77      146.64      6.26 o
   9   0   9        2.74        1.93      2.53 o
 -11   1   9        0.35       -0.62      2.09 o
 -10   1   9       64.25       68.75      4.06 o
  -9   1   9       10.12        4.91      1.88 o
  -8   1   9       43.31       39.48      2.59 o
  -7   1   9       10.45        7.91      1.70 o
  -6   1   9        1.13        1.40      1.15 o
  -5   1   9      318.29      311.29      6.46 o
  -4   1   9      161.74      157.92      3.99 o
  -3   1   9      321.80      333.56      7.22 o
  -2   1   9       12.62       15.83      1.31 o
  -1   1   9      281.38      286.84      5.20 o
   0   1   9       19.62       21.86      1.06 o
   1   1   9        0.45        2.00      0.70 o
   2   1   9     1957.91     1921.07     24.72 o
   3   1   9      255.31      241.46      5.88 o
   4   1   9      120.62      123.45      4.85 o
   5   1   9      402.03      388.68      7.44 o
   6   1   9      361.01      333.93      9.49 o
   7   1   9      247.24      265.34      8.47 o
   8   1   9       12.26        7.69      2.49 o
 -11   2   9        7.01        9.52      3.14 o
 -10   2   9      285.33      307.49     14.66 o
  -9   2   9       96.74       95.57      3.94 o
  -8   2   9      235.04      228.86      5.99 o
  -7   2   9        0.78       -0.61      1.47 o
  -6   2   9      175.22      165.04      4.78 o
  -5   2   9      671.25      649.27     11.53 o
  -4   2   9      626.38      583.64     10.39 o
  -3   2   9      114.43      115.86      3.30 o
  -2   2   9        4.30        5.73      1.10 o
  -1   2   9       99.35      112.75      3.08 o
   0   2   9      625.28      659.22     10.04 o
   1   2   9      548.39      551.42      7.96 o
   2   2   9       21.84       26.50      2.02 o
   3   2   9       34.11       29.89      2.08 o
   4   2   9      492.29      491.97     10.23 o
   5   2   9        9.16        8.62      1.46 o
   6   2   9       87.17       79.54      3.00 o
   7   2   9        4.89        1.06      1.52 o
   8   2   9       59.06       47.94      5.35 o
 -11   3   9       45.24       47.17      4.39 o
 -10   3   9        0.03        0.61      2.43 o
  -9   3   9      324.24      339.67      8.49 o
  -8   3   9       96.78      105.26      4.39 o
  -7   3   9      134.07      143.08      4.12 o
  -6   3   9      626.02      602.00     11.02 o
  -5   3   9     2177.22     2107.37     32.98 o
  -4   3   9        1.16        3.58      1.22 o
  -3   3   9      729.88      670.19     11.65 o
  -2   3   9       81.39       93.58      2.94 o
  -1   3   9      696.39      672.11     11.52 o
   0   3   9       15.30       14.72      1.31 o
   1   3   9        0.03        3.72      0.87 o
   2   3   9       10.97        6.30      1.53 o
   3   3   9       89.54       97.32      3.72 o
   4   3   9      250.59      236.99      6.26 o
   5   3   9       13.63       25.17      3.83 o
   6   3   9       12.13        8.69      1.97 o
   7   3   9       34.02       42.75      3.41 o
   8   3   9       18.05       14.58      4.39 o
 -11   4   9       43.38       49.24      8.43 o
 -10   4   9      289.50      305.05     12.32 o
  -9   4   9       74.29       74.96      5.96 o
  -8   4   9      248.06      253.72      8.39 o
  -7   4   9      156.21      154.40      4.94 o
  -6   4   9       67.98       76.02      7.29 o
  -5   4   9      234.83      225.95      7.20 o
  -4   4   9      727.29      665.39     15.45 o
  -3   4   9       80.36       77.56      3.81 o
  -2   4   9      446.76      453.10     11.14 o
  -1   4   9      108.45      109.77      4.49 o
   0   4   9      359.94      329.35     11.02 o
   1   4   9      226.62      211.96      5.74 o
   2   4   9      185.63      190.12      5.46 o
   3   4   9      255.85      251.52      9.24 o
   4   4   9       42.34       51.28      2.99 o
   5   4   9       87.16       94.78      5.43 o
   6   4   9      201.53      205.46      6.31 o
   7   4   9      196.61      210.12      7.68 o
 -11   5   9        6.89        3.19      9.59 o
 -10   5   9        0.84        8.80      3.51 o
  -9   5   9       45.14       42.54      4.79 o
  -8   5   9      374.70      351.77     10.49 o
  -7   5   9        0.00       -0.93      1.96 o
  -6   5   9       11.87       11.67      2.32 o
  -5   5   9      514.79      516.41     12.97 o
  -4   5   9       88.74       85.75      4.21 o
  -3   5   9      258.59      244.04      7.40 o
  -2   5   9        9.58        9.02      1.97 o
  -1   5   9      530.25      519.40     12.62 o
   0   5   9       14.44       14.92      2.20 o
   1   5   9      125.14      131.54      5.52 o
   2   5   9      691.81      634.84     17.39 o
   3   5   9       33.26       26.07      2.51 o
   4   5   9      279.57      311.65      8.07 o
   5   5   9      198.77      198.92      6.27 o
   6   5   9       23.65       23.99      2.82 o
   7   5   9      166.81      180.36      6.40 o
 -10   6   9        5.43        9.53      3.77 o
  -9   6   9       97.32      114.63      7.48 o
  -8   6   9      114.16      115.41      7.92 o
  -7   6   9      193.84      180.38      7.09 o
  -6   6   9       31.63       30.00      3.04 o
  -5   6   9        3.48        7.01      2.75 o
  -4   6   9        8.66        5.73      2.07 o
  -3   6   9       51.24       57.71      3.58 o
  -2   6   9        2.29        1.31      1.64 o
  -1   6   9        4.23        4.76      1.89 o
   0   6   9       43.73       41.11      3.18 o
   1   6   9      115.57      117.80      4.44 o
   2   6   9      182.06      187.12      6.81 o
   3   6   9       10.52        7.22      2.05 o
   4   6   9       75.78       80.93      4.06 o
   5   6   9       13.81       16.35      2.62 o
   6   6   9      280.23      300.25      8.76 o
 -10   7   9       12.93       14.34      4.00 o
  -9   7   9       22.40       23.03      4.19 o
  -8   7   9      276.77      316.11     19.77 o
  -7   7   9     1005.42      954.02     26.86 o
  -6   7   9      727.75      738.58     17.75 o
  -5   7   9      265.06      254.32      8.23 o
  -4   7   9      309.21      314.52      9.34 o
  -3   7   9       66.80       68.93      4.00 o
  -2   7   9       99.40       89.29      4.54 o
  -1   7   9       83.01       85.10      4.47 o
   0   7   9      250.77      250.56      8.10 o
   1   7   9       35.65       36.47      3.32 o
   2   7   9        0.82       -0.70      1.98 o
   3   7   9       26.64       18.70      2.99 o
   4   7   9       64.76       60.99      3.89 o
   5   7   9       88.61       82.85      4.56 o
  -9   8   9       74.61       90.98      5.11 o
  -8   8   9      425.60      421.25     11.66 o
  -7   8   9       28.27       33.62      4.40 o
  -6   8   9       76.12       74.99      5.55 o
  -5   8   9      370.96      389.25     11.10 o
  -4   8   9      745.59      733.22     17.60 o
  -3   8   9        6.09        6.93      2.29 o
  -2   8   9      498.75      526.55     15.03 o
  -1   8   9        5.65        7.48      2.36 o
   0   8   9      426.83      455.93     12.82 o
   1   8   9      543.83      531.79     15.64 o
   2   8   9        0.17        2.70      2.27 o
   3   8   9      380.72      392.43     11.70 o
   4   8   9       33.27       34.30      4.86 o
  -9   9   9       71.27       81.55      4.95 o
  -8   9   9       30.32       32.17      3.46 o
  -7   9   9      115.54      117.87      7.30 o
  -6   9   9      226.27      225.57     14.47 o
  -5   9   9        9.66        6.56      3.00 o
  -4   9   9       11.40       13.88      2.80 o
  -3   9   9      103.65      105.07      5.75 o
  -2   9   9        8.10        3.79      2.40 o
  -1   9   9      347.15      353.79     16.48 o
   0   9   9       57.99       55.44      8.78 o
   1   9   9        4.61        3.62      2.70 o
   2   9   9      127.13      137.12     15.20 o
   3   9   9      106.91      114.97      6.15 o
  -8  10   9        1.06        5.00      3.27 o
  -7  10   9       14.63        6.34      3.26 o
  -6  10   9       33.57       31.07      6.42 o
  -5  10   9        0.80        2.20      3.01 o
  -4  10   9        0.74        0.28      2.75 o
  -3  10   9      128.40      153.63      8.03 o
  -2  10   9       26.75       25.25      5.42 o
  -1  10   9       52.72       40.90      3.95 o
   0  10   9      106.85      105.98      4.79 o
   1  10   9        6.20        1.83      2.29 o
   2  10   9        2.19       -0.71      2.66 o
  -6  11   9       34.43       38.43      5.45 o
  -5  11   9      129.76      135.54     10.28 o
  -4  11   9      264.98      287.11     11.94 o
  -3  11   9      143.03      170.58      9.02 o
  -2  11   9      274.15      302.56     12.30 o
  -1  11   9       16.30       12.78      3.14 o
   0  11   9        7.48        7.71      2.77 o
  -1 -11  10        0.05       -2.30      2.76 o
   0 -11  10       37.79       29.60      4.93 o
   1 -11  10       71.85       66.41      7.71 o
   2 -11  10       81.85       89.03      5.62 o
   3 -11  10      204.62      189.77      7.92 o
  -3 -10  10       38.55       39.44      4.95 o
  -2 -10  10        0.17        3.06      4.50 o
  -1 -10  10        7.52       16.02      3.48 o
   0 -10  10       12.41       10.17      3.14 o
   1 -10  10      124.17       99.63      6.85 o
   2 -10  10        0.14        1.69      4.94 o
   3 -10  10       30.72       29.75      3.15 o
   4 -10  10        1.89        0.88      1.85 o
   5 -10  10       74.26       84.65      8.75 o
  -5  -9  10       31.29       39.55      3.72 o
  -4  -9  10       91.13       96.44      4.86 o
  -3  -9  10      155.67      174.67     16.89 o
  -2  -9  10      299.83      283.22     10.84 o
  -1  -9  10        4.76        8.06      2.88 o
   0  -9  10      144.05      136.76      6.66 o
   1  -9  10       25.17       26.42      3.53 o
   2  -9  10        9.27        6.85      4.05 o
   3  -9  10      269.57      278.11      9.73 o
   4  -9  10       11.60       10.03      4.50 o
   5  -9  10       71.77       70.84      7.72 o
   6  -9  10       32.91       33.91      6.10 o
  -6  -8  10      158.89      180.42      6.31 o
  -5  -8  10        2.29        2.96      2.09 o
  -4  -8  10       61.13       71.68      3.71 o
  -3  -8  10      289.46      305.89      8.59 o
  -2  -8  10        2.96       13.75      5.36 o
  -1  -8  10      238.13      235.59      9.12 o
   0  -8  10        2.09        1.92      2.22 o
   1  -8  10      157.00      146.57      6.31 o
   2  -8  10       19.60       28.20      4.08 o
   3  -8  10       51.38       62.72      3.53 o
   4  -8  10      212.70      201.98     12.34 o
   5  -8  10      481.55      473.59     21.64 o
   6  -8  10      174.99      179.54     11.69 o
   7  -8  10      371.37      340.15     17.45 o
  -7  -7  10        2.23        0.75      2.36 o
  -6  -7  10        0.00        4.08      2.20 o
  -5  -7  10       10.68       14.65      2.34 o
  -4  -7  10       19.21       17.06      2.46 o
  -3  -7  10       15.64       14.90      1.97 o
  -2  -7  10      167.09      172.40      7.53 o
  -1  -7  10       54.11       54.37      9.27 o
   0  -7  10      505.40      472.49     14.13 o
   1  -7  10       90.11       85.98      4.59 o
   2  -7  10       47.19       59.10      4.85 o
   3  -7  10       16.38        9.34      6.88 o
   4  -7  10      248.20      265.90     10.57 o
   5  -7  10       56.83       52.18      4.70 o
   6  -7  10      535.99      516.96     17.22 o
   7  -7  10        2.35        0.76      2.70 o
  -8  -6  10       23.86       29.48      3.67 o
  -7  -6  10      379.57      409.18     15.28 o
  -6  -6  10        2.24        0.72      1.98 o
  -5  -6  10      153.27      144.51      6.44 o
  -4  -6  10        1.05        0.64      1.52 o
  -3  -6  10       13.59       12.83      2.35 o
  -2  -6  10       38.40       36.24      2.86 o
  -1  -6  10       26.81       21.59      2.82 o
   0  -6  10      158.08      133.72      5.61 o
   1  -6  10      239.12      240.66      7.16 o
   2  -6  10       63.24       54.90      2.46 o
   3  -6  10        9.64        9.45      2.63 o
   4  -6  10       42.03       34.97      3.80 o
   5  -6  10      205.73      226.89      9.46 o
   6  -6  10        4.37        1.33      2.11 o
   7  -6  10       57.19       57.52      7.39 o
   8  -6  10       43.99       43.28      8.92 o
  -8  -5  10      369.14      404.60     10.43 o
  -7  -5  10       13.10       10.30      2.49 o
  -6  -5  10      184.82      168.81      5.68 o
  -5  -5  10      501.07      506.75     11.10 o
  -4  -5  10      108.45      100.71      3.90 o
  -3  -5  10       16.01       15.36      2.28 o
  -2  -5  10      629.16      625.44     12.61 o
  -1  -5  10       21.85       22.34      1.98 o
   0  -5  10       55.73       39.01      2.66 o
   1  -5  10        0.25        8.50      1.40 o
   2  -5  10       94.42      100.82      3.94 o
   3  -5  10       53.81       57.55      2.29 o
   4  -5  10      210.34      209.12      8.56 o
   5  -5  10      130.41      120.43      6.32 o
   6  -5  10       36.57       36.20      3.46 o
   7  -5  10       19.88       27.64      4.19 o
   8  -5  10      140.91      138.07      4.54 o
  -9  -4  10      114.64      114.84      5.28 o
  -8  -4  10       16.46       10.70      2.59 o
  -7  -4  10       72.89       67.82      3.78 o
  -6  -4  10      295.42      311.11      8.01 o
  -5  -4  10        5.50        9.12      1.98 o
  -4  -4  10       10.58       15.26      1.91 o
  -3  -4  10       91.26      102.54      4.59 o
  -2  -4  10       12.03       15.59      1.76 o
  -1  -4  10      500.18      501.88     10.24 o
   0  -4  10       51.77       56.92      2.31 o
   1  -4  10       90.52       81.72      2.96 o
   2  -4  10      406.62      400.13      8.26 o
   3  -4  10      290.36      269.31      6.01 o
   4  -4  10      479.97      485.05      9.61 o
   5  -4  10      248.71      258.94      7.16 o
   6  -4  10      290.61      301.30      9.04 o
   7  -4  10      224.37      214.54      7.12 o
   8  -4  10      240.63      220.02      9.02 o
  -9  -3  10       56.84       62.29      4.12 o
  -8  -3  10        1.91        0.12      2.00 o
  -7  -3  10      232.08      232.33      6.82 o
  -6  -3  10       32.71       29.66      2.59 o
  -5  -3  10      524.16      570.49     11.86 o
  -4  -3  10       27.99       33.58      2.27 o
  -3  -3  10        1.12        3.41      1.38 o
  -2  -3  10        0.05        1.22      1.24 o
  -1  -3  10      100.39      108.29      2.90 o
   0  -3  10       83.12       80.16      3.74 o
   1  -3  10      486.16      445.55      7.98 o
   2  -3  10       37.28       40.51      2.05 o
   3  -3  10      243.04      250.41      6.63 o
   4  -3  10       31.09       30.60      1.86 o
   5  -3  10       94.92       96.48      3.50 o
   6  -3  10      317.07      330.35      9.26 o
   7  -3  10        0.63        4.11      2.09 o
   8  -3  10      162.22      146.11      6.18 o
 -10  -2  10       23.51       25.11      3.23 o
  -9  -2  10       13.34       14.20      2.71 o
  -8  -2  10      126.05      122.40      4.91 o
  -7  -2  10      136.95      135.08      5.48 o
  -6  -2  10      108.81      107.91      4.45 o
  -5  -2  10        1.73        3.65      1.42 o
  -4  -2  10       74.97       63.53      2.90 o
  -3  -2  10       55.23       37.07      2.25 o
  -2  -2  10      311.96      292.44      5.90 o
  -1  -2  10       37.37       41.02      3.29 o
   0  -2  10      176.44      162.80      3.90 o
   1  -2  10       42.44       54.09      2.18 o
   2  -2  10       83.82       89.89      3.97 o
   3  -2  10      331.65      333.69      7.18 o
   4  -2  10        0.35        0.60      1.67 o
   5  -2  10        3.51        5.77      1.93 o
   6  -2  10        0.01       -1.56      1.67 o
   7  -2  10      350.47      372.08     10.56 o
   8  -2  10       23.90       22.56      3.03 o
 -10  -1  10      153.39      154.00      7.77 o
  -9  -1  10      107.67      126.67      5.24 o
  -8  -1  10      136.21      132.60      5.29 o
  -7  -1  10        3.76        8.48      1.82 o
  -6  -1  10       60.57       62.27      3.02 o
  -5  -1  10      925.91      912.95     15.64 o
  -4  -1  10       26.88       26.56      1.81 o
  -3  -1  10      145.88      118.98      5.89 o
  -2  -1  10      299.05      270.96      4.72 o
  -1  -1  10       13.16       13.95      1.19 o
   0  -1  10      268.47      236.43      5.61 o
   1  -1  10      491.86      488.21      9.09 o
   2  -1  10     1211.60     1157.01     18.46 o
   3  -1  10      298.40      290.08      6.41 o
   4  -1  10       66.56       74.88      3.28 o
   5  -1  10      104.31      117.39      4.93 o
   6  -1  10       97.92       72.87      4.46 o
   7  -1  10        9.52        5.56      2.23 o
   8  -1  10        2.53        2.83      2.57 o
 -10   0  10       37.58       44.47      4.10 o
  -9   0  10       47.99       42.95      3.31 o
  -8   0  10       44.11       49.32      2.93 o
  -7   0  10      244.22      227.49      5.88 o
  -6   0  10      624.01      604.38     11.64 o
  -5   0  10       82.72       85.04      3.09 o
  -4   0  10      373.10      367.48      7.37 o
  -3   0  10      136.17      148.60      3.86 o
  -2   0  10       20.72       18.29      1.54 o
  -1   0  10     1258.09     1240.86     17.65 o
   0   0  10       25.56       32.68      1.98 o
   1   0  10        1.54        1.52      0.64 o
   2   0  10      502.38      478.80      8.24 o
   3   0  10      391.29      339.55      7.25 o
   4   0  10      119.23      121.94      6.26 o
   5   0  10       90.63       97.83      5.80 o
   6   0  10        3.48        6.57      2.17 o
   7   0  10       94.83      110.19      5.59 o
   8   0  10        6.14        6.31      4.54 o
 -10   1  10       23.98       18.59      2.85 o
  -9   1  10       60.68       57.83      3.28 o
  -8   1  10        7.61        9.25      1.91 o
  -7   1  10      364.61      357.96      8.75 o
  -6   1  10        6.50        6.72      1.63 o
  -5   1  10        2.06        2.17      1.22 o
  -4   1  10      134.79      132.78      3.73 o
  -3   1  10      102.47      102.81      3.18 o
  -2   1  10       25.90       18.21      1.47 o
  -1   1  10       51.09       50.90      2.16 o
   0   1  10       80.59       81.56      2.24 o
   1   1  10        0.43        0.97      0.83 o
   2   1  10       11.56       12.39      1.15 o
   3   1  10       67.19       64.17      2.70 o
   4   1  10      471.70      436.02      9.04 o
   5   1  10       71.39       58.66      4.75 o
   6   1  10      224.39      220.30      7.42 o
   7   1  10        0.67        0.91      2.21 o
   8   1  10      416.75      437.23     22.70 o
 -10   2  10        0.24        2.84      2.13 o
  -9   2  10      396.50      415.07      9.25 o
  -8   2  10       50.15       60.85      3.54 o
  -7   2  10       16.88       11.87      2.11 o
  -6   2  10       24.18       22.68      1.88 o
  -5   2  10       11.69       12.17      2.49 o
  -4   2  10       58.33       68.20      2.70 o
  -3   2  10      181.35      161.89      4.18 o
  -2   2  10        0.78        1.81      1.10 o
  -1   2  10       21.05       23.88      1.91 o
   0   2  10       21.74       25.36      1.47 o
   1   2  10       48.89       46.98      1.93 o
   2   2  10       36.62       44.01      2.38 o
   3   2  10       17.95       12.62      1.77 o
   4   2  10      129.64      109.79      3.88 o
   5   2  10        0.25       -1.08      1.43 o
   6   2  10        4.19        2.51      1.78 o
   7   2  10       66.46       79.64      6.05 o
   8   2  10       61.71       45.43      5.49 o
 -10   3  10       80.19       81.90      6.32 o
  -9   3  10        3.04        2.94      2.03 o
  -8   3  10      753.60      776.22     16.06 o
  -7   3  10       42.11       38.87      2.87 o
  -6   3  10      124.05      125.02      3.95 o
  -5   3  10       54.34       56.52      2.58 o
  -4   3  10      560.83      526.00      9.83 o
  -3   3  10        4.31        3.37      1.33 o
  -2   3  10      695.57      692.00     15.07 o
  -1   3  10      135.73      115.81      4.55 o
   0   3  10      990.70      936.35     15.49 o
   1   3  10        4.68        4.93      1.53 o
   2   3  10      316.51      314.26      7.48 o
   3   3  10      182.84      181.88      5.35 o
   4   3  10       64.26       73.21      3.37 o
   5   3  10      144.17      139.88      4.75 o
   6   3  10      124.14      116.99      5.33 o
   7   3  10       62.09       69.04     14.14 o
 -10   4  10        3.24        3.89      3.45 o
  -9   4  10      117.22      125.83      7.51 o
  -8   4  10       85.45       85.29      4.87 o
  -7   4  10      158.52      158.82      5.23 o
  -6   4  10      343.77      333.73      7.28 o
  -5   4  10       63.78       71.77      3.01 o
  -4   4  10       58.81       48.69      2.79 o
  -3   4  10      523.83      519.90     11.06 o
  -2   4  10        2.71        4.52      1.62 o
  -1   4  10     1227.74     1173.44     21.79 o
   0   4  10      300.84      313.06      7.58 o
   1   4  10      361.51      343.08      8.16 o
   2   4  10       69.64       66.20      3.29 o
   3   4  10       43.13       39.23      2.68 o
   4   4  10      138.73      134.57      4.82 o
   5   4  10      319.16      325.58      8.32 o
   6   4  10       25.52       26.25      3.27 o
   7   4  10      235.71      249.36     10.34 o
 -10   5  10        9.47        3.12      3.48 o
  -9   5  10        0.32        1.20      2.83 o
  -8   5  10        3.82        3.60      2.55 o
  -7   5  10       40.49       36.87      3.46 o
  -6   5  10      100.65      101.91      5.67 o
  -5   5  10      245.98      227.58      7.56 o
  -4   5  10       23.27       29.84      3.40 o
  -3   5  10        0.76        1.77      1.73 o
  -2   5  10       24.59       23.31      2.61 o
  -1   5  10       38.33       41.33      5.06 o
   0   5  10       15.21       19.60      2.20 o
   1   5  10      953.76      940.93     20.88 o
   2   5  10       14.78       14.74      2.24 o
   3   5  10       11.38        6.78      2.08 o
   4   5  10      252.94      261.78      7.38 o
   5   5  10       53.32       61.31      3.64 o
   6   5  10      214.00      216.10      6.91 o
 -10   6  10        4.07        2.84      3.56 o
  -9   6  10      159.73      156.46     11.90 o
  -8   6  10       18.03       23.35      6.01 o
  -7   6  10      563.61      538.28     14.15 o
  -6   6  10        8.16       10.08      3.79 o
  -5   6  10        1.28        6.38      2.24 o
  -4   6  10       40.37       47.30      3.53 o
  -3   6  10       74.37       74.43      4.17 o
  -2   6  10        5.53        8.49      3.95 o
  -1   6  10        3.91        5.97      2.68 o
   0   6  10       25.58       23.99      3.52 o
   1   6  10        5.56        3.71      2.57 o
   2   6  10        9.98       10.66      2.26 o
   3   6  10        5.05        3.32      2.08 o
   4   6  10       69.96       75.70      5.81 o
   5   6  10       11.73        4.84      2.41 o
  -9   7  10       72.75       57.85      5.85 o
  -8   7  10       62.14       79.96      8.41 o
  -7   7  10      602.68      651.27     20.15 o
  -6   7  10        2.01        4.21      2.38 o
  -5   7  10      149.27      155.38      8.82 o
  -4   7  10      235.56      227.77      8.90 o
  -3   7  10       15.07       16.36      2.67 o
  -2   7  10      140.34      159.81      6.28 o
  -1   7  10        0.86        0.43      2.02 o
   0   7  10      147.54      143.35      7.58 o
   1   7  10       36.55       43.68      3.66 o
   2   7  10      171.00      178.94     12.50 o
   3   7  10      293.97      294.53      8.38 o
   4   7  10       39.12       45.07      3.59 o
   5   7  10      371.72      387.86     17.57 o
  -9   8  10      311.16      347.25     26.49 o
  -8   8  10        7.60       10.07      3.77 o
  -7   8  10      209.74      206.53      9.64 o
  -6   8  10      346.24      373.53     13.51 o
  -5   8  10        0.00        1.78      2.27 o
  -4   8  10        0.74        2.44      2.30 o
  -3   8  10       90.59       88.69      4.89 o
  -2   8  10        0.66        1.79      2.14 o
  -1   8  10       23.35       26.35      4.17 o
   0   8  10      175.06      190.54     12.69 o
   1   8  10       70.71       78.31      6.12 o
   2   8  10      326.56      346.67     11.57 o
   3   8  10        0.38        0.97      2.85 o
   4   8  10      329.45      342.62     11.30 o
  -8   9  10       91.79       95.41      6.88 o
  -7   9  10        0.96        0.74      4.51 o
  -6   9  10       19.65       26.31      4.19 o
  -5   9  10      166.74      175.83      8.75 o
  -4   9  10        1.22       -1.50      2.14 o
  -3   9  10      115.89      106.88      5.93 o
  -2   9  10       10.50        9.98      2.84 o
  -1   9  10       14.76       12.56      6.55 o
   0   9  10      423.69      460.78     16.33 o
   1   9  10       60.36       45.16      4.36 o
   2   9  10       12.83        9.10      3.12 o
  -7  10  10       66.07       77.81      6.44 o
  -6  10  10       33.38       27.04      4.59 o
  -5  10  10       53.69       61.42      5.71 o
  -4  10  10        2.59        3.86      3.26 o
  -3  10  10      243.86      235.19     10.47 o
  -2  10  10       66.12       56.88      7.69 o
  -1  10  10        1.78       -4.51      4.51 o
   0  10  10       15.69       12.49      3.38 o
   1  10  10       23.81       27.69      3.87 o
  -4  11  10       80.48       81.91      6.56 o
  -3  11  10      106.39      138.88      8.33 o
  -2  11  10      252.43      300.32     17.70 o
  -2 -10  11        2.36        3.85      3.21 o
  -1 -10  11        6.08        6.08      3.16 o
   0 -10  11      141.71      135.23      7.13 o
   1 -10  11       22.10       15.26      3.28 o
   2 -10  11       67.75       83.38      5.11 o
   3 -10  11        0.04        2.66      3.48 o
   4 -10  11        4.93        5.94      5.12 o
  -4  -9  11       94.49       93.38      6.76 o
  -3  -9  11       91.43       98.86      6.70 o
  -2  -9  11       25.47       28.62      4.08 o
  -1  -9  11      602.36      611.24     18.51 o
   0  -9  11       15.32       20.53      3.37 o
   1  -9  11       26.42       31.79      3.51 o
   2  -9  11      146.11      152.73      6.60 o
   3  -9  11       20.48       25.10      2.71 o
   4  -9  11       49.54       37.53      6.49 o
   5  -9  11        7.80        3.32      4.66 o
  -5  -8  11       55.15       53.49      4.01 o
  -4  -8  11        1.18       -0.33      2.14 o
  -3  -8  11      102.19      105.29     13.12 o
  -2  -8  11       80.01       85.91     11.09 o
  -1  -8  11       46.63       43.55      4.19 o
   0  -8  11      257.93      239.92      9.07 o
   1  -8  11      190.35      195.54      7.69 o
   2  -8  11       83.44       78.51      4.40 o
   3  -8  11      123.44      120.33      5.11 o
   4  -8  11      188.41      179.79     11.76 o
   5  -8  11      104.55       99.73      8.94 o
   6  -8  11      355.23      342.05     17.48 o
  -6  -7  11        4.13        5.54      2.30 o
  -5  -7  11        0.08       -2.31      2.31 o
  -4  -7  11        3.69        3.86      1.87 o
  -3  -7  11        0.01        4.52      2.78 o
  -2  -7  11       68.37       71.47      4.96 o
  -1  -7  11        1.21        0.27      2.28 o
   0  -7  11       11.07        9.53      7.60 o
   1  -7  11       43.22       42.09      3.43 o
   2  -7  11       15.92       17.19      2.18 o
   3  -7  11        0.00       -0.88      4.93 o
   4  -7  11       29.16       29.64      4.03 o
   5  -7  11       32.60       27.72      6.44 o
   6  -7  11       20.97       19.78      3.92 o
   7  -7  11      328.02      311.56     18.99 o
  -7  -6  11       23.11       26.73      3.08 o
  -6  -6  11       10.87        6.45      2.29 o
  -5  -6  11       63.37       58.45      3.85 o
  -4  -6  11      127.34      119.51      5.46 o
  -3  -6  11        5.29        8.59      2.37 o
  -2  -6  11       55.00       52.11      4.23 o
  -1  -6  11       14.52       16.68      2.74 o
   0  -6  11       60.79       72.97      4.75 o
   1  -6  11       67.77       66.59      5.27 o
   2  -6  11      104.29      102.82      4.20 o
   3  -6  11       57.97       53.36      6.94 o
   4  -6  11        4.71        1.34      5.89 o
   5  -6  11       61.66       67.96      5.21 o
   6  -6  11        1.62        5.47      3.23 o
   7  -6  11       10.52       12.38      5.34 o
  -8  -5  11       18.10       13.36      2.83 o
  -7  -5  11      127.69      133.03      5.41 o
  -6  -5  11      398.72      384.43      9.50 o
  -5  -5  11        2.34        9.20      2.08 o
  -4  -5  11       24.18       24.95      2.92 o
  -3  -5  11      315.79      311.19      8.86 o
  -2  -5  11        0.42        3.26      1.60 o
  -1  -5  11      411.46      416.47     10.78 o
   0  -5  11      530.71      511.37     12.46 o
   1  -5  11      375.36      331.27     10.12 o
   2  -5  11       56.46       45.76      4.85 o
   3  -5  11      114.48       98.59      3.25 o
   4  -5  11      304.83      327.77     11.69 o
   5  -5  11       55.65       56.54      5.31 o
   6  -5  11        3.89       13.94      5.49 o
   7  -5  11       82.93       87.73      4.53 o
  -8  -4  11       57.96       48.40      3.80 o
  -7  -4  11        1.37        1.01      2.06 o
  -6  -4  11      255.88      247.60      7.03 o
  -5  -4  11      578.41      571.41     12.16 o
  -4  -4  11       49.21       46.02      3.28 o
  -3  -4  11        6.96        3.94      2.67 o
  -2  -4  11        0.70        3.43      1.50 o
  -1  -4  11       66.06       65.24      2.96 o
   0  -4  11      377.74      368.43     13.58 o
   1  -4  11     1031.89     1043.86     22.44 o
   2  -4  11       78.33       81.47      3.72 o
   3  -4  11        6.62        7.48      2.37 o
   4  -4  11       80.08       68.65      3.45 o
   5  -4  11      222.73      224.77      6.65 o
   6  -4  11      324.62      349.41     11.57 o
   7  -4  11       23.78       30.37      3.02 o
   8  -4  11      142.12      127.96      5.80 o
  -9  -3  11        1.17        3.57      2.58 o
  -8  -3  11       37.75       55.16      4.20 o
  -7  -3  11      291.61      293.13     10.87 o
  -6  -3  11        7.78        8.24      2.55 o
  -5  -3  11        2.95       13.35      2.45 o
  -4  -3  11        0.04       -1.79      2.08 o
  -3  -3  11        1.68        2.65      1.46 o
  -2  -3  11      132.80      117.69      3.98 o
  -1  -3  11       32.19       46.74      2.60 o
   0  -3  11       15.51       11.69      2.09 o
   1  -3  11      140.10      145.40      4.99 o
   2  -3  11      129.25      121.47      4.48 o
   3  -3  11      385.90      375.12      9.47 o
   4  -3  11      350.58      372.53      9.49 o
   5  -3  11       48.50       47.86      8.67 o
   6  -3  11       29.05       29.82      3.47 o
   7  -3  11      126.65      123.10      5.46 o
   8  -3  11       14.20       15.66      4.78 o
  -9  -2  11      107.94      109.36      5.57 o
  -8  -2  11       43.99       56.05      3.72 o
  -7  -2  11      365.54      359.67      9.08 o
  -6  -2  11       69.83       58.64      3.35 o
  -5  -2  11      153.19      154.08      5.14 o
  -4  -2  11        0.14        0.65      1.48 o
  -3  -2  11      374.06      343.51      7.90 o
  -2  -2  11       51.64       36.64      2.33 o
  -1  -2  11      138.28      115.12      4.33 o
   0  -2  11      447.85      401.88      9.62 o
   1  -2  11       37.16       35.80      2.11 o
   2  -2  11       12.09       15.87      1.92 o
   3  -2  11       78.42       77.02      3.55 o
   4  -2  11      220.43      205.62      6.19 o
   5  -2  11        1.65        2.64      2.43 o
   6  -2  11        5.97        3.70      3.00 o
   7  -2  11        1.37        3.02      2.51 o
   8  -2  11       71.40       77.73      4.80 o
 -10  -1  11       11.03       12.50      3.93 o
  -9  -1  11      372.60      393.89     10.21 o
  -8  -1  11        0.61        0.14      1.92 o
  -7  -1  11       12.96       16.15      2.35 o
  -6  -1  11     1136.38     1121.70     24.62 o
  -5  -1  11        8.20       13.78      1.94 o
  -4  -1  11      435.82      441.86     11.55 o
  -3  -1  11      227.35      237.02      6.06 o
  -2  -1  11      245.05      267.26      6.50 o
  -1  -1  11      268.74      237.59      6.70 o
   0  -1  11      163.50      146.88      3.55 o
   1  -1  11       86.70       78.08      4.04 o
   2  -1  11       34.66       33.16      2.02 o
   3  -1  11        8.19        7.98      1.60 o
   4  -1  11        4.39        4.21      2.43 o
   5  -1  11      223.53      232.53      9.30 o
   6  -1  11       68.57       60.55      4.95 o
   7  -1  11      160.21      170.15      6.75 o
   8  -1  11       58.20       52.50      4.16 o
 -10   0  11       93.66      102.27      5.77 o
  -9   0  11        3.47        5.12      2.26 o
  -8   0  11       83.50       79.41      4.04 o
  -7   0  11       51.97       56.91      3.91 o
  -6   0  11       22.69       28.24      2.41 o
  -5   0  11      833.75      836.54     16.27 o
  -4   0  11      305.02      308.39      9.62 o
  -3   0  11       16.27       15.66      1.82 o
  -2   0  11      257.15      271.52      6.55 o
  -1   0  11       80.96       71.57      3.02 o
   0   0  11      629.92      630.05     18.47 o
   1   0  11       60.08       65.62      2.25 o
   2   0  11        0.04        3.45      1.22 o
   3   0  11      373.58      335.85     11.98 o
   4   0  11        5.69        6.43      2.78 o
   5   0  11      429.04      416.68     14.06 o
   6   0  11      237.31      216.13      9.41 o
   7   0  11        0.99        4.85      2.43 o
 -10   1  11        0.44        1.43      2.46 o
  -9   1  11        0.42       -2.07      3.04 o
  -8   1  11       33.71       28.41      3.32 o
  -7   1  11       29.43       34.76      4.08 o
  -6   1  11      166.64      169.45      4.67 o
  -5   1  11       69.29       64.77      3.27 o
  -4   1  11      360.12      357.43      7.98 o
  -3   1  11       31.37       21.16      1.78 o
  -2   1  11       33.81       26.55      2.06 o
  -1   1  11       76.47       97.90      3.55 o
   0   1  11       10.68        9.99      1.79 o
   1   1  11       61.01       61.48      2.27 o
   2   1  11       92.47       89.80      3.24 o
   3   1  11        4.72        5.28      2.24 o
   4   1  11      112.13      126.84      6.82 o
   5   1  11        0.76       -1.69      2.67 o
   6   1  11        2.06        1.34      2.95 o
   7   1  11      433.65      470.59     16.42 o
 -10   2  11       38.66       39.23      6.16 o
  -9   2  11       17.71       19.69      3.49 o
  -8   2  11      192.55      202.00      6.50 o
  -7   2  11        4.73        6.84      1.95 o
  -6   2  11       12.44       15.50      1.78 o
  -5   2  11       63.56       64.54      2.85 o
  -4   2  11       95.08       99.85      4.27 o
  -3   2  11      725.21      695.01     12.27 o
  -2   2  11      472.46      430.87      8.27 o
  -1   2  11       57.25       43.96      2.46 o
   0   2  11      400.51      365.80     11.16 o
   1   2  11       18.94       19.83      2.53 o
   2   2  11      149.17      140.31      4.41 o
   3   2  11       56.29       51.46      3.59 o
   4   2  11      177.65      182.35      5.20 o
   5   2  11        4.63        7.63      3.09 o
   6   2  11       33.45       29.15      4.49 o
   7   2  11       31.26       30.63      6.22 o
 -10   3  11        6.45        0.58      4.59 o
  -9   3  11      107.47       94.76      4.64 o
  -8   3  11        0.41        0.75      2.30 o
  -7   3  11       67.05       65.57      3.76 o
  -6   3  11       59.21       67.27      3.88 o
  -5   3  11       57.38       58.83      3.75 o
  -4   3  11     1107.03     1073.10     19.08 o
  -3   3  11       91.24       84.82      3.14 o
  -2   3  11       14.90       16.38      1.69 o
  -1   3  11     1811.28     1754.49     31.09 o
   0   3  11      126.19      124.65      5.24 o
   1   3  11      137.57      137.12      4.55 o
   2   3  11      353.62      350.87      8.26 o
   3   3  11      111.05       96.52      4.34 o
   4   3  11        1.34        1.18      1.59 o
   5   3  11      162.62      151.35      5.91 o
   6   3  11        8.93        6.16      3.65 o
 -10   4  11        0.05        0.60      3.34 o
  -9   4  11       89.94       98.60      8.01 o
  -8   4  11       10.37        5.98      3.36 o
  -7   4  11      127.73      140.18      5.08 o
  -6   4  11       68.25       69.44      3.13 o
  -5   4  11      161.51      158.73      4.62 o
  -4   4  11       30.32       34.14      2.64 o
  -3   4  11      736.72      733.67     15.09 o
  -2   4  11      618.65      622.49     15.20 o
  -1   4  11      619.49      631.42     15.70 o
   0   4  11      721.76      699.77     16.68 o
   1   4  11      240.94      239.05      6.56 o
   2   4  11       46.72       50.66      3.00 o
   3   4  11       18.39       17.50      2.27 o
   4   4  11        0.12       -1.70      1.70 o
   5   4  11        8.82        8.40      2.18 o
   6   4  11       26.48       25.70      3.26 o
 -10   5  11       23.74       24.43      4.66 o
  -9   5  11      102.10      109.79      7.32 o
  -8   5  11       56.89       64.42      4.71 o
  -7   5  11       43.65       42.52      3.13 o
  -6   5  11      154.10      156.29      5.44 o
  -5   5  11        0.40        3.76      1.80 o
  -4   5  11      363.60      350.01     14.00 o
  -3   5  11       67.40       71.21      3.72 o
  -2   5  11      144.79      144.64      4.98 o
  -1   5  11       27.61       25.35      2.95 o
   0   5  11       63.61       77.93      4.45 o
   1   5  11       34.21       38.27      2.85 o
   2   5  11       22.07       21.53      2.75 o
   3   5  11        3.08        2.48      2.87 o
   4   5  11        4.50       12.36      2.43 o
   5   5  11       26.05       28.48      3.15 o
  -9   6  11      131.33      144.43      8.45 o
  -8   6  11      426.45      418.99     15.16 o
  -7   6  11      617.18      600.43     15.64 o
  -6   6  11        8.00        8.20      2.58 o
  -5   6  11       74.00       80.61      4.67 o
  -4   6  11       82.21       85.60      4.73 o
  -3   6  11        0.77        0.33      2.03 o
  -2   6  11       19.68       20.64      3.46 o
  -1   6  11       21.13       17.16      3.40 o
   0   6  11       30.29       28.66      5.51 o
   1   6  11       18.51       15.81      2.45 o
   2   6  11       51.64       47.02      3.32 o
   3   6  11       97.21       88.85      4.38 o
   4   6  11       74.06       85.02      4.45 o
   5   6  11        5.69        4.61      2.93 o
  -9   7  11       15.83       10.23      3.84 o
  -8   7  11      155.75      177.12      9.29 o
  -7   7  11      232.93      240.17     17.15 o
  -6   7  11      133.17      150.07      7.01 o
  -5   7  11      108.43      106.62      5.52 o
  -4   7  11      193.28      186.95     10.61 o
  -3   7  11       28.25       27.46      4.10 o
  -2   7  11        1.46       -1.78      2.49 o
  -1   7  11      355.41      374.21     15.16 o
   0   7  11      345.42      368.84     13.57 o
   1   7  11       56.19       68.66      3.99 o
   2   7  11      105.31      103.59      5.90 o
   3   7  11       16.12       13.28      2.75 o
   4   7  11      104.31       91.46      4.86 o
  -8   8  11       65.56       71.09      6.20 o
  -7   8  11       57.93       70.88      6.03 o
  -6   8  11       40.21       49.52      5.01 o
  -5   8  11       85.07       92.02      5.36 o
  -4   8  11        7.89       12.11      2.88 o
  -3   8  11      345.74      355.90     16.24 o
  -2   8  11       34.97       41.93      6.08 o
  -1   8  11        9.28        8.15      3.49 o
   0   8  11      110.85      110.66      7.33 o
   1   8  11      104.91      102.80      5.76 o
   2   8  11      221.81      222.89      7.52 o
   3   8  11       95.06       92.24      5.02 o
  -7   9  11        1.18        3.63      3.36 o
  -6   9  11        7.18        1.98      3.12 o
  -5   9  11       78.01       74.93     10.21 o
  -4   9  11       82.01       81.24      5.14 o
  -3   9  11        1.07        5.11      4.48 o
  -2   9  11        8.14        7.45      4.29 o
  -1   9  11       12.40       14.26      7.88 o
   0   9  11       32.73       22.21      3.69 o
   1   9  11       11.56       10.98      3.20 o
  -5  10  11        1.13        4.78      3.46 o
  -4  10  11        2.17        0.04      4.50 o
  -3  10  11        4.30       -2.86      4.11 o
  -2  10  11       31.24       27.34      4.84 o
  -1  10  11        1.62        4.29      3.49 o
   0 -10  12       52.98       53.12      4.95 o
   1 -10  12       22.06       19.13      6.14 o
   2 -10  12       63.88       57.95      8.25 o
  -3  -9  12       61.69       54.30      6.88 o
  -2  -9  12       66.52       69.15      7.26 o
  -1  -9  12      109.13      117.40     11.17 o
   0  -9  12      253.45      256.62     11.40 o
   1  -9  12       50.92       50.84      6.27 o
   2  -9  12        0.24        2.69      2.21 o
   3  -9  12      181.65      182.56      9.95 o
   4  -9  12        6.19        6.68      4.67 o
  -4  -8  12      135.14      148.58      9.35 o
  -3  -8  12       44.32       46.03      4.77 o
  -2  -8  12       17.25       20.84      4.42 o
  -1  -8  12      122.56      127.20     22.12 o
   0  -8  12        2.63        4.83      4.07 o
   1  -8  12       87.32       85.16      5.10 o
   2  -8  12      169.33      163.98      6.66 o
   3  -8  12       25.49       27.38      2.67 o
   4  -8  12        0.55       -1.44      3.70 o
   5  -8  12        6.76        3.47      4.41 o
  -6  -7  12       29.93       38.48     11.91 o
  -5  -7  12       64.46       59.52      5.67 o
  -4  -7  12       17.51       12.18      3.54 o
  -3  -7  12        2.77        5.58      3.33 o
  -2  -7  12        0.04        2.70      2.84 o
  -1  -7  12      161.07      159.78     11.87 o
   0  -7  12       22.04       12.83      2.84 o
   1  -7  12        0.88        2.44      2.15 o
   2  -7  12        0.23       -1.05      1.65 o
   3  -7  12       23.97       26.36      2.38 o
   4  -7  12        1.08        3.15      2.94 o
   5  -7  12       68.13       74.85      7.96 o
   6  -7  12      148.19      158.99     13.51 o
  -6  -6  12      102.14      107.75      4.84 o
  -5  -6  12        0.70       -2.41      2.41 o
  -4  -6  12      173.62      159.25      7.92 o
  -3  -6  12        0.13        3.30      2.89 o
  -2  -6  12       20.85       19.41      3.34 o
  -1  -6  12      350.54      361.85     10.11 o
   0  -6  12        8.21        9.89      2.81 o
   1  -6  12       49.64       34.94      3.34 o
   2  -6  12      332.22      312.08      9.26 o
   3  -6  12        5.19        8.42      2.24 o
   4  -6  12      110.03      108.70      6.64 o
   5  -6  12       97.46       98.52      7.61 o
   6  -6  12       84.51       99.02     10.96 o
  -7  -5  12       24.58       30.24      3.19 o
  -6  -5  12      138.50      131.17      6.14 o
  -5  -5  12       71.80       71.72      4.92 o
  -4  -5  12        0.72        3.57      2.18 o
  -3  -5  12      111.24      105.35      7.58 o
  -2  -5  12      239.01      252.95      7.92 o
  -1  -5  12       39.09       45.48      3.28 o
   0  -5  12      648.17      619.97     14.82 o
   1  -5  12      233.16      229.97      7.69 o
   2  -5  12      152.21      137.12      5.10 o
   3  -5  12      111.14      113.37      4.46 o
   4  -5  12       10.14        7.88      2.30 o
   5  -5  12       47.19       37.57      7.11 o
   6  -5  12      324.31      305.82     18.62 o
   7  -5  12       12.09       15.75      6.18 o
  -8  -4  12       16.59       11.95      2.77 o
  -7  -4  12       16.32       11.49      3.59 o
  -6  -4  12       45.09       43.72      3.99 o
  -5  -4  12        0.50        5.87      2.41 o
  -4  -4  12      193.39      184.80      5.67 o
  -3  -4  12       30.94       29.38      2.47 o
  -2  -4  12       44.23       37.03      2.54 o
  -1  -4  12      155.08      154.49      5.66 o
   0  -4  12       41.99       50.31      3.34 o
   1  -4  12      202.51      182.46      7.84 o
   2  -4  12      666.64      664.08     17.04 o
   3  -4  12       12.29        9.01      1.89 o
   4  -4  12       19.76       17.96      2.73 o
   5  -4  12        3.47        2.82      2.46 o
   6  -4  12        2.95        3.06      2.59 o
   7  -4  12       15.43       17.88      3.24 o
  -8  -3  12      369.00      399.61     10.36 o
  -7  -3  12       53.21       54.95      3.68 o
  -6  -3  12       35.79       35.74      4.28 o
  -5  -3  12        0.10        5.04      1.92 o
  -4  -3  12        4.84        4.49      1.73 o
  -3  -3  12       58.60       43.79      2.69 o
  -2  -3  12        0.50        0.57      1.85 o
  -1  -3  12        0.04        3.20      2.29 o
   0  -3  12       26.24       32.27      2.69 o
   1  -3  12      291.46      283.79      7.97 o
   2  -3  12      643.80      619.68     14.45 o
   3  -3  12        1.17       -2.10      2.13 o
   4  -3  12       26.08       32.27      9.48 o
   5  -3  12       11.13       12.36      2.89 o
   6  -3  12       31.25       36.69      4.01 o
   7  -3  12        1.36        0.31      2.85 o
  -9  -2  12       11.07       24.95      3.24 o
  -8  -2  12        0.15        0.96      2.21 o
  -7  -2  12      594.55      625.70     19.48 o
  -6  -2  12      578.98      594.77     14.96 o
  -5  -2  12        8.50        7.55      2.51 o
  -4  -2  12       60.62       63.13      3.23 o
  -3  -2  12       17.11        9.27      1.80 o
  -2  -2  12      151.61      135.82      4.43 o
  -1  -2  12       97.85       98.42      3.70 o
   0  -2  12      273.69      257.54      6.38 o
   1  -2  12        4.15       17.04      3.12 o
   2  -2  12       10.47       11.90      1.96 o
   3  -2  12      125.76      121.24      4.67 o
   4  -2  12      411.48      400.21     13.22 o
   5  -2  12      507.33      498.25     15.77 o
   6  -2  12        4.09        0.49      2.74 o
   7  -2  12       77.17       83.24      6.63 o
  -9  -1  12       18.17       23.36      3.14 o
  -8  -1  12       88.91       97.92      5.44 o
  -7  -1  12      114.18      123.83      5.84 o
  -6  -1  12        0.08        9.19      2.51 o
  -5  -1  12      390.58      400.68      9.26 o
  -4  -1  12      279.25      292.71      7.35 o
  -3  -1  12      687.71      663.68     14.10 o
  -2  -1  12       26.85       11.34      1.75 o
  -1  -1  12      144.81      137.84      4.37 o
   0  -1  12      672.53      685.07     13.43 o
   1  -1  12      276.24      264.97      6.42 o
   2  -1  12      576.65      565.75     13.30 o
   3  -1  12      932.17      929.76     25.81 o
   4  -1  12       61.04       72.45      6.43 o
   5  -1  12      214.49      212.17      9.11 o
   6  -1  12      215.06      233.04      9.95 o
   7  -1  12       22.31       27.30      4.36 o
  -9   0  12      125.98      132.30      6.44 o
  -8   0  12        0.05        4.80      2.54 o
  -7   0  12       42.09       37.80      3.61 o
  -6   0  12       51.29       62.50      3.97 o
  -5   0  12        0.58        0.15      1.72 o
  -4   0  12      280.56      290.73      7.28 o
  -3   0  12       98.46       75.28      3.32 o
  -2   0  12        2.10        9.26      2.16 o
  -1   0  12      155.00      162.51      4.79 o
   0   0  12       13.88       11.88      1.72 o
   1   0  12        4.33        8.39      1.30 o
   2   0  12      430.56      398.74     13.25 o
   3   0  12        4.78        6.59      2.82 o
   4   0  12     1053.11     1049.83     29.24 o
   5   0  12      164.51      162.99      8.15 o
   6   0  12       18.02       30.12      4.46 o
   7   0  12      261.07      246.80     10.94 o
  -9   1  12        4.43       -0.95      2.38 o
  -8   1  12        8.13        7.53      2.59 o
  -7   1  12        2.48        3.09      2.13 o
  -6   1  12       29.25       33.44      3.00 o
  -5   1  12       10.07       13.37      3.19 o
  -4   1  12       10.22       13.21      1.86 o
  -3   1  12       83.34       76.39      3.40 o
  -2   1  12        0.01        0.02      1.37 o
  -1   1  12      167.28      140.77      6.52 o
   0   1  12       13.49       19.31      3.21 o
   1   1  12       59.77       64.93      2.43 o
   2   1  12        0.56       -1.03      1.35 o
   3   1  12      174.62      182.90      8.29 o
   4   1  12       28.18       22.31      3.80 o
   5   1  12       92.57       69.62      5.53 o
   6   1  12       27.57       31.17      8.61 o
  -9   2  12      249.59      248.46      8.91 o
  -8   2  12        3.48       -0.43      2.33 o
  -7   2  12       13.18       13.09      2.67 o
  -6   2  12      601.32      583.96     12.51 o
  -5   2  12      153.61      150.27      5.04 o
  -4   2  12       39.35       36.46      2.62 o
  -3   2  12        9.35       10.06      1.84 o
  -2   2  12      118.54      125.37      4.31 o
  -1   2  12       54.72       49.54      2.84 o
   0   2  12       78.34       65.25      3.25 o
   1   2  12      152.34      150.87      4.70 o
   2   2  12       14.41       13.61      1.85 o
   3   2  12      164.06      165.97      4.99 o
   4   2  12       25.27       19.09      3.66 o
   5   2  12       16.20       10.40      4.78 o
   6   2  12       22.58       15.14      4.08 o
  -9   3  12        8.78       12.72      3.20 o
  -8   3  12      215.45      210.80      9.26 o
  -7   3  12        0.21       -0.21      1.93 o
  -6   3  12        4.10        6.07      1.93 o
  -5   3  12      207.74      216.90      6.25 o
  -4   3  12       45.10       41.31      3.28 o
  -3   3  12      275.51      261.04      6.84 o
  -2   3  12      736.77      752.67     14.97 o
  -1   3  12        1.12        3.45      1.58 o
   0   3  12      372.30      367.29     10.33 o
   1   3  12       21.87       22.28      2.23 o
   2   3  12      316.66      317.46      7.84 o
   3   3  12       24.57       23.07      3.48 o
   4   3  12       29.16       43.73      4.17 o
   5   3  12       92.61      103.14      7.90 o
   6   3  12       16.56       17.90      4.54 o
  -9   4  12       40.81       41.05      7.13 o
  -8   4  12       14.85       10.69      3.73 o
  -7   4  12       97.88       99.13      6.58 o
  -6   4  12       19.10       20.48      3.02 o
  -5   4  12      177.07      156.18      5.29 o
  -4   4  12        0.06        0.97      1.99 o
  -3   4  12      256.44      249.84      8.08 o
  -2   4  12       53.12       49.55      3.66 o
  -1   4  12      671.83      676.30     24.09 o
   0   4  12        0.02        1.25      2.06 o
   1   4  12      395.89      380.94      9.14 o
   2   4  12       69.13       78.07      3.77 o
   3   4  12       22.89       24.60      4.14 o
   4   4  12      456.09      483.55     11.13 o
   5   4  12        7.78        5.86      2.47 o
  -9   5  12       15.91        7.24      4.98 o
  -8   5  12      128.35      142.94      8.30 o
  -7   5  12      141.04      150.97      8.39 o
  -6   5  12      141.08      132.38      5.92 o
  -5   5  12       30.33       31.85      4.54 o
  -4   5  12        0.54        0.47      2.09 o
  -3   5  12        1.17        1.98      2.15 o
  -2   5  12       48.35       40.69      7.39 o
  -1   5  12      134.66      144.77      8.67 o
   0   5  12       37.61       38.14      3.54 o
   1   5  12        2.33        1.40      1.81 o
   2   5  12       14.18       10.88      2.95 o
   3   5  12      238.64      249.48      7.28 o
   4   5  12        6.79       13.47      2.54 o
   5   5  12       38.60       31.34      5.14 o
  -9   6  12      225.50      223.85     14.78 o
  -8   6  12       19.79       15.54      4.11 o
  -7   6  12       31.48       37.82      4.21 o
  -6   6  12      124.27      130.40      6.04 o
  -5   6  12       88.99      102.03      5.33 o
  -4   6  12      468.60      473.56     13.03 o
  -3   6  12      146.44      154.14     10.54 o
  -2   6  12       86.18       83.20      4.90 o
  -1   6  12       97.52      109.49      5.61 o
   0   6  12       72.73       62.84      4.41 o
   1   6  12       68.45       73.88      3.96 o
   2   6  12       50.36       47.06      3.73 o
   3   6  12        2.01        1.43      2.20 o
   4   6  12        2.67        4.50      2.44 o
  -8   7  12      421.30      423.95     15.56 o
  -7   7  12      313.06      307.05     22.90 o
  -6   7  12        3.35        4.80      3.57 o
  -5   7  12      472.33      516.91     17.48 o
  -4   7  12        0.48        3.04      3.03 o
  -3   7  12      307.55      333.78     12.95 o
  -2   7  12      125.90      132.43      7.65 o
  -1   7  12        2.34        4.60      2.78 o
   0   7  12       37.25       49.09      4.31 o
   1   7  12       27.66       33.12      3.28 o
   2   7  12       61.09       60.30      4.02 o
   3   7  12       28.64       35.76      3.49 o
  -7   8  12       86.61       75.37      8.61 o
  -6   8  12        5.74        8.04      5.07 o
  -5   8  12       39.47       37.11      5.00 o
  -4   8  12       99.83      106.41      8.32 o
  -3   8  12      110.66      111.25     15.68 o
  -2   8  12       95.30      102.75      7.06 o
  -1   8  12       98.59      104.41      7.33 o
   0   8  12      354.31      344.94      9.62 o
   1   8  12        1.98       -0.89      2.32 o
   2   8  12       94.67       93.63      9.10 o
  -6   9  12       12.00       18.55      5.65 o
  -5   9  12       27.46       29.51      6.46 o
  -4   9  12        0.45       -1.28      3.07 o
  -3   9  12        0.41        4.61      5.55 o
  -2   9  12        0.25        2.29      3.63 o
  -1   9  12       10.72       12.44      4.09 o
   0   9  12        0.37        0.73      3.42 o
  -1  -9  13      279.36      304.32     11.64 o
   0  -9  13       84.09       88.50      9.35 o
   1  -9  13      138.72      117.07      8.10 o
   2  -9  13       99.95      110.10      5.75 o
  -3  -8  13       12.21       10.50      3.63 o
  -2  -8  13      140.40      155.59      7.97 o
  -1  -8  13        8.97        5.89      3.85 o
   0  -8  13        4.06        3.25      4.47 o
   1  -8  13        0.51        5.02      3.32 o
   2  -8  13       45.76       44.35      3.67 o
   3  -8  13      288.40      272.55     15.49 o
   4  -8  13       23.83       23.05      5.63 o
  -5  -7  13       30.68       35.03      5.08 o
  -4  -7  13       81.38       77.17      8.16 o
  -3  -7  13       42.01       47.19      4.87 o
  -2  -7  13       28.58       25.52      3.84 o
  -1  -7  13       71.81       76.76      5.22 o
   0  -7  13        2.33        0.73      2.40 o
   1  -7  13       20.26       15.40      2.61 o
   2  -7  13        0.17       -0.90      1.84 o
   3  -7  13       12.15       11.83      2.16 o
   4  -7  13       11.41        8.94      3.59 o
   5  -7  13       37.85       37.03      7.78 o
  -6  -6  13       81.91      103.46      8.80 o
  -5  -6  13      334.02      359.00     13.48 o
  -4  -6  13       44.49       47.45      4.96 o
  -3  -6  13      214.44      201.09      8.85 o
  -2  -6  13      415.39      407.93     13.64 o
  -1  -6  13       43.31       43.61      3.58 o
   0  -6  13      222.31      226.95     10.60 o
   1  -6  13        2.31        2.28      2.00 o
   2  -6  13        0.34        1.93      1.96 o
   3  -6  13       34.49       26.60      2.59 o
   4  -6  13       44.75       35.50      4.52 o
   5  -6  13      125.35      114.04     11.54 o
  -6  -5  13      130.21      154.05      7.03 o
  -5  -5  13        2.54       -0.67      2.37 o
  -4  -5  13       88.62       94.23      6.18 o
  -3  -5  13       38.12       31.84      3.26 o
  -2  -5  13      219.84      207.89     10.34 o
  -1  -5  13      752.94      752.18     17.75 o
   0  -5  13       63.54       74.76      4.19 o
   1  -5  13      682.44      652.20     15.59 o
   2  -5  13       51.69       61.75      4.35 o
   3  -5  13        0.68        5.36      1.95 o
   4  -5  13      383.74      389.58     12.53 o
   5  -5  13        7.51        8.93      2.50 o
   6  -5  13        7.19       11.79      6.07 o
  -7  -4  13        0.52       -0.78      2.78 o
  -6  -4  13        0.65        1.33      2.57 o
  -5  -4  13       20.70       20.75      3.08 o
  -4  -4  13        1.25        2.38      1.91 o
  -3  -4  13        0.05        0.02      2.04 o
  -2  -4  13       87.29       98.17      6.41 o
  -1  -4  13        0.01       -0.43      1.96 o
   0  -4  13       63.24       67.42      4.09 o
   1  -4  13      297.09      307.29      8.75 o
   2  -4  13      301.59      281.35      8.16 o
   3  -4  13      338.97      351.68      9.46 o
   4  -4  13       37.31       26.85      4.06 o
   5  -4  13      133.39      131.62      6.76 o
   6  -4  13       26.67       30.20      3.67 o
  -8  -3  13        8.59       15.49      5.94 o
  -7  -3  13      141.53      165.36     10.43 o
  -6  -3  13       69.58       88.66      5.05 o
  -5  -3  13       96.65      102.65      4.39 o
  -4  -3  13       76.63       67.26      3.46 o
  -3  -3  13       30.73       32.89      2.68 o
  -2  -3  13       36.53       29.73      2.87 o
  -1  -3  13       16.75       14.69      2.34 o
   0  -3  13        8.58        8.55      2.82 o
   1  -3  13        0.37       -1.66      1.66 o
   2  -3  13       13.30       22.14      2.43 o
   3  -3  13        3.29        9.17      2.80 o
   4  -3  13       89.52       74.34      5.63 o
   5  -3  13        3.86        0.41      2.77 o
   6  -3  13       31.54       38.58      5.50 o
  -8  -2  13      145.05      154.89      7.15 o
  -7  -2  13      495.91      525.04     14.25 o
  -6  -2  13      170.85      189.29      7.33 o
  -5  -2  13      501.85      497.47     11.22 o
  -4  -2  13       19.74       23.26      2.65 o
  -3  -2  13      490.24      478.81     10.60 o
  -2  -2  13        7.08        3.68      1.69 o
  -1  -2  13       80.69       68.01      3.82 o
   0  -2  13      109.60      101.97      4.57 o
   1  -2  13        0.58        1.02      1.82 o
   2  -2  13      114.42      106.45      5.53 o
   3  -2  13       27.32       27.00      3.59 o
   4  -2  13       26.08       16.25      3.40 o
   5  -2  13      183.34      156.91      7.84 o
   6  -2  13       45.87       35.76      4.41 o
  -8  -1  13       32.74       27.17      3.71 o
  -7  -1  13      232.12      269.03     10.85 o
  -6  -1  13      337.20      353.10     10.47 o
  -5  -1  13       15.26       21.37      2.44 o
  -4  -1  13      416.71      431.32      9.92 o
  -3  -1  13       68.97       83.13      5.26 o
  -2  -1  13      180.90      166.76      5.16 o
  -1  -1  13      160.73      168.59      5.14 o
   0  -1  13      129.94      145.58      7.02 o
   1  -1  13       21.16       16.24      2.25 o
   2  -1  13       75.72       71.93      5.03 o
   3  -1  13      219.24      200.04     15.06 o
   4  -1  13      491.33      487.25     15.95 o
   5  -1  13      132.33      129.29      8.47 o
   6  -1  13       68.33       67.94      5.63 o
  -9   0  13       96.25      101.01      5.92 o
  -8   0  13       19.71       25.69      4.39 o
  -7   0  13        1.45        0.62      2.90 o
  -6   0  13       13.18       11.36      2.61 o
  -5   0  13      167.18      188.24      5.81 o
  -4   0  13       41.30       47.31      3.20 o
  -3   0  13        4.18        8.24      1.83 o
  -2   0  13       20.33       19.28      2.16 o
  -1   0  13      429.78      410.36     10.35 o
   0   0  13      394.21      406.86      7.82 o
   1   0  13       23.30       24.36      5.14 o
   2   0  13        0.14       -1.32      2.35 o
   3   0  13       69.02       56.23      6.88 o
   4   0  13       45.64       30.73      4.50 o
   5   0  13      391.62      382.19     15.29 o
   6   0  13      179.83      185.15      9.31 o
  -9   1  13      191.39      200.47      8.13 o
  -8   1  13       19.40       23.48      3.43 o
  -7   1  13      140.34      133.24      6.08 o
  -6   1  13      100.07      100.70      5.12 o
  -5   1  13       16.16       19.89      2.34 o
  -4   1  13        5.18        3.84      1.81 o
  -3   1  13       24.59       23.33      2.29 o
  -2   1  13       79.49       80.55      3.57 o
  -1   1  13       53.92       56.38      3.57 o
   0   1  13       45.45       44.62      2.63 o
   1   1  13        0.12        1.32      1.33 o
   2   1  13       32.14       24.42      3.64 o
   3   1  13      172.67      177.47     20.55 o
   4   1  13      139.96      144.72      7.93 o
   5   1  13        0.10        2.28      3.40 o
   6   1  13       26.37       27.87      6.25 o
  -9   2  13       25.66       29.00      4.07 o
  -8   2  13      199.50      205.83      8.06 o
  -7   2  13       68.02       76.87      4.72 o
  -6   2  13      202.71      212.46      6.44 o
  -5   2  13      109.74      111.08      4.45 o
  -4   2  13      242.69      230.54      9.61 o
  -3   2  13      468.21      470.59     16.66 o
  -2   2  13        5.52        2.94      1.68 o
  -1   2  13       34.91       35.77      3.39 o
   0   2  13       80.58       78.66      4.31 o
   1   2  13       72.84       71.15      3.34 o
   2   2  13      105.24      113.27      4.70 o
   3   2  13       58.53       50.89      5.10 o
   4   2  13       91.25       93.58      6.61 o
   5   2  13       42.00       36.18      5.01 o
  -9   3  13      488.17      534.48     14.96 o
  -8   3  13       48.74       48.94      4.29 o
  -7   3  13      100.58       99.80      5.41 o
  -6   3  13       19.84       20.99      2.49 o
  -5   3  13      281.95      289.17      8.68 o
  -4   3  13      179.32      165.54      5.43 o
  -3   3  13       53.63       62.30      3.34 o
  -2   3  13       52.22       47.82      2.91 o
  -1   3  13      465.06      483.29     12.84 o
   0   3  13      139.28      133.22      6.00 o
   1   3  13      150.86      157.22      5.20 o
   2   3  13        0.44        0.55      1.89 o
   3   3  13       33.53       27.15      2.98 o
   4   3  13      438.69      417.03     15.28 o
   5   3  13       69.72       68.49      6.14 o
  -9   4  13        5.86        6.21      4.91 o
  -8   4  13        0.01        1.64      3.13 o
  -7   4  13       12.19        6.19      3.24 o
  -6   4  13        0.42        0.14      1.71 o
  -5   4  13      175.94      176.34      7.88 o
  -4   4  13        9.34       16.43      2.74 o
  -3   4  13       30.31       32.46      3.34 o
  -2   4  13        0.28        7.36      2.50 o
  -1   4  13       18.62       16.55      2.87 o
   0   4  13      349.35      364.55     10.76 o
   1   4  13        0.84        8.93      2.10 o
   2   4  13        6.12        5.23      2.09 o
   3   4  13      122.60      125.80      6.93 o
   4   4  13        0.15        0.67      2.35 o
  -8   5  13       10.46       13.32      4.06 o
  -7   5  13      242.86      273.79     11.83 o
  -6   5  13        3.22        4.00      2.47 o
  -5   5  13       12.42       11.76      2.75 o
  -4   5  13      412.56      398.31     11.61 o
  -3   5  13       95.96       91.70      5.16 o
  -2   5  13       50.91       47.99      4.01 o
  -1   5  13       98.81       94.34      5.16 o
   0   5  13        6.38        4.99      2.61 o
   1   5  13       15.37       24.56      2.75 o
   2   5  13       64.05       67.94      3.92 o
   3   5  13        8.01        8.22      2.47 o
   4   5  13      165.10      145.79      9.64 o
  -8   6  13      586.73      576.06     27.15 o
  -7   6  13      136.46      156.08      8.95 o
  -6   6  13      201.96      215.47      8.14 o
  -5   6  13      159.57      174.18     11.24 o
  -4   6  13       22.50       22.28      3.96 o
  -3   6  13      533.84      542.68     14.74 o
  -2   6  13      199.77      215.76      8.17 o
  -1   6  13      113.13      106.45      8.08 o
   0   6  13        3.04        4.56      2.79 o
   1   6  13       91.24       95.44      4.67 o
   2   6  13       43.41       46.91      3.66 o
   3   6  13       97.55      106.70      5.03 o
  -7   7  13      172.43      213.21      9.93 o
  -6   7  13      186.01      207.86      8.17 o
  -5   7  13        0.15        0.97      2.64 o
  -4   7  13      344.49      356.12     11.23 o
  -3   7  13       48.72       55.84      6.10 o
  -2   7  13        5.13        9.02      3.05 o
  -1   7  13      223.67      229.30      8.72 o
   0   7  13       86.60       79.17      5.28 o
   1   7  13      253.44      264.40      8.16 o
   2   7  13       48.90       47.38      6.94 o
  -6   8  13       28.70       27.33      6.52 o
  -5   8  13        2.56        6.35      3.75 o
  -4   8  13        2.40       -1.53      3.12 o
  -3   8  13        2.50        0.89      5.23 o
  -2   8  13       20.24       20.34      3.59 o
  -1   8  13       18.03       17.07      3.77 o
   0   8  13        1.02        1.19      2.46 o
  -1  -8  14        5.73        4.47      3.02 o
   0  -8  14        3.60       -1.32      2.84 o
   1  -8  14       12.42       10.58      4.89 o
  -3  -7  14      127.64      117.91      7.26 o
  -2  -7  14        7.34        4.25      3.12 o
  -1  -7  14       38.21       38.26      6.18 o
   0  -7  14      166.83      176.10      7.88 o
   1  -7  14      192.72      191.10      7.04 o
   2  -7  14       92.44       79.54      4.42 o
   3  -7  14        2.25        3.51      2.03 o
  -5  -6  14        0.06       10.00      5.71 o
  -4  -6  14      222.92      223.11     10.10 o
  -3  -6  14        3.50        6.93      3.20 o
  -2  -6  14       17.19       16.64      4.61 o
  -1  -6  14      356.08      401.27     24.57 o
   0  -6  14       40.79       38.09      4.87 o
   1  -6  14      354.35      376.01     10.63 o
   2  -6  14      262.65      268.99      8.29 o
   3  -6  14        9.44        6.52      2.18 o
   4  -6  14      343.98      313.01     19.67 o
  -6  -5  14        7.04        4.38      5.08 o
  -5  -5  14        2.44        3.89      3.43 o
  -4  -5  14        1.34        4.94      3.29 o
  -3  -5  14        2.06        1.88      2.46 o
  -2  -5  14      139.41      144.27      9.23 o
  -1  -5  14       77.28       73.79      4.42 o
   0  -5  14      800.52      823.63     19.25 o
   1  -5  14        9.84       14.68      2.57 o
   2  -5  14       10.80       12.73      2.48 o
   3  -5  14      299.89      306.52      8.88 o
   4  -5  14      140.96      108.41      9.41 o
  -6  -4  14       52.54       66.55      4.96 o
  -5  -4  14        7.04       11.55      3.11 o
  -4  -4  14       72.40       57.46      4.41 o
  -3  -4  14        3.75        4.31      2.35 o
  -2  -4  14        8.98       15.28      2.80 o
  -1  -4  14        0.00        1.19      3.13 o
   0  -4  14      108.54      110.47      5.87 o
   1  -4  14       23.72       34.17      3.61 o
   2  -4  14       64.59       77.97      4.17 o
   3  -4  14        8.62        1.94      5.14 o
   4  -4  14      166.05      167.97      7.67 o
   5  -4  14       30.60       25.34      3.62 o
  -7  -3  14      204.44      237.90      9.60 o
  -6  -3  14       42.55       33.08      3.81 o
  -5  -3  14      167.22      175.66      6.98 o
  -4  -3  14       14.44        8.54      2.24 o
  -3  -3  14      241.28      227.11      7.66 o
  -2  -3  14      227.63      199.20      6.93 o
  -1  -3  14        5.56        6.60      2.47 o
   0  -3  14       35.27       37.25      3.19 o
   1  -3  14        5.64        2.39      2.05 o
   2  -3  14       25.67       22.09      2.63 o
   3  -3  14        9.38       13.39      3.29 o
   4  -3  14        0.84        1.74      5.57 o
   5  -3  14        6.90        7.98      3.21 o
  -7  -2  14       51.72       53.27      5.42 o
  -6  -2  14      135.49      133.06      6.31 o
  -5  -2  14        0.59        0.09      2.22 o
  -4  -2  14      481.76      480.00     11.01 o
  -3  -2  14       70.86       72.30      4.94 o
  -2  -2  14       81.78       83.92      4.47 o
  -1  -2  14      617.18      600.25     14.76 o
   0  -2  14       47.51       49.28      3.46 o
   1  -2  14      368.92      377.12     12.16 o
   2  -2  14      117.11      105.63      8.78 o
   3  -2  14       14.58       13.38      5.37 o
   4  -2  14      187.70      179.76     10.01 o
   5  -2  14       54.44       42.05      4.76 o
  -8  -1  14       14.11       16.56      3.62 o
  -7  -1  14       53.19       43.27      4.28 o
  -6  -1  14        0.24        2.37      2.40 o
  -5  -1  14       46.89       53.64      3.38 o
  -4  -1  14      107.62      112.30      4.58 o
  -3  -1  14      370.65      382.24      9.21 o
  -2  -1  14       57.00       48.70      3.84 o
  -1  -1  14        1.83        4.26      2.21 o
   0  -1  14       32.33       45.53      3.28 o
   1  -1  14       40.10       36.11      4.11 o
   2  -1  14       92.09       89.57     10.07 o
   3  -1  14       70.48       77.98      8.48 o
   4  -1  14       18.31       15.69      3.81 o
   5  -1  14      356.38      343.52     13.00 o
  -8   0  14        0.42       -2.56      2.56 o
  -7   0  14       35.16       42.29      4.06 o
  -6   0  14       81.58       95.66      5.14 o
  -5   0  14       22.99       22.55      2.63 o
  -4   0  14        3.51        3.07      1.94 o
  -3   0  14       17.25       14.25      3.03 o
  -2   0  14       75.16       70.78      3.50 o
  -1   0  14        6.32       12.09      2.03 o
   0   0  14      173.99      166.33      6.87 o
   1   0  14       38.17       35.10      4.21 o
   2   0  14      137.19      143.13      7.63 o
   3   0  14        0.81        0.24      4.92 o
   4   0  14       38.68       38.37      4.88 o
   5   0  14       20.07        6.34      6.27 o
  -8   1  14      233.66      235.29      8.85 o
  -7   1  14      322.16      339.66     10.69 o
  -6   1  14       83.09       86.20      4.97 o
  -5   1  14       11.40       20.01      2.55 o
  -4   1  14       44.91       44.70      3.16 o
  -3   1  14      359.45      327.80      8.31 o
  -2   1  14      140.82      137.44      7.57 o
  -1   1  14       25.95       19.68      2.23 o
   0   1  14       71.50       69.76      3.29 o
   1   1  14       30.16       30.44      4.13 o
   2   1  14      146.21      143.26     14.60 o
   3   1  14       90.84       71.63      5.85 o
   4   1  14       47.03       35.31      7.82 o
   5   1  14        0.68       -2.03      3.56 o
  -8   2  14       18.91       25.37      3.78 o
  -7   2  14      222.50      244.44      8.79 o
  -6   2  14      362.07      365.08     11.67 o
  -5   2  14       74.94       87.57      4.15 o
  -4   2  14      719.57      719.30     15.04 o
  -3   2  14      138.02      146.16      6.83 o
  -2   2  14      635.65      635.03     13.42 o
  -1   2  14      305.78      319.77     12.67 o
   0   2  14        3.07        6.10      1.93 o
   1   2  14      226.28      215.01      7.02 o
   2   2  14       27.97       22.67      4.07 o
   3   2  14       42.34       44.72      5.23 o
   4   2  14      160.29      148.11     10.47 o
  -8   3  14       71.54       77.66      5.26 o
  -7   3  14        0.10       -0.39      3.22 o
  -6   3  14       13.21        8.89      2.97 o
  -5   3  14       94.60      106.66      5.32 o
  -4   3  14       12.29       16.45      2.41 o
  -3   3  14       32.59       27.56      2.67 o
  -2   3  14      701.77      718.54     14.89 o
  -1   3  14      125.51      105.19      8.13 o
   0   3  14      363.42      374.88     11.07 o
   1   3  14      189.57      214.33      6.42 o
   2   3  14      137.09      136.59      7.22 o
   3   3  14       22.39       19.47      5.24 o
   4   3  14       33.39       40.60      5.38 o
  -8   4  14       20.97       19.80     12.07 o
  -7   4  14        8.95        7.86      5.32 o
  -6   4  14       11.15       11.82      2.89 o
  -5   4  14      104.08      111.14      6.79 o
  -4   4  14       21.46       22.74      3.18 o
  -3   4  14       21.71       21.50      3.24 o
  -2   4  14      373.36      349.69     11.80 o
  -1   4  14       42.20       40.17      4.12 o
   0   4  14        0.56        1.60      2.33 o
   1   4  14      160.73      155.05      5.56 o
   2   4  14       12.49        8.77      2.68 o
   3   4  14        4.93        4.51      2.79 o
  -7   5  14       54.15       49.34      7.20 o
  -6   5  14      322.01      344.51     10.91 o
  -5   5  14       34.70       41.98      4.03 o
  -4   5  14       21.13       20.90      3.46 o
  -3   5  14       47.92       50.01      4.34 o
  -2   5  14       18.13       17.40      3.28 o
  -1   5  14      165.78      183.37      7.58 o
   0   5  14        5.05        4.74      2.21 o
   1   5  14       83.93       83.94      4.35 o
   2   5  14      331.27      355.50      9.43 o
  -7   6  14      318.16      380.55     20.70 o
  -6   6  14       90.54       93.30      5.67 o
  -5   6  14       49.66       59.46      5.51 o
  -4   6  14      349.05      356.19     18.99 o
  -3   6  14        2.18        5.87      2.91 o
  -2   6  14      343.74      345.11     14.19 o
  -1   6  14      428.87      452.14     19.75 o
   0   6  14       24.85       27.66      3.24 o
   1   6  14      219.35      219.67      7.28 o
  -5   7  14      152.81      180.44      7.92 o
  -4   7  14       63.54       65.84      5.14 o
  -3   7  14       99.17      103.55     10.01 o
  -2   7  14      141.84      151.63     11.12 o
  -1   7  14        1.71        8.58      3.24 o
   0   7  14      322.31      345.97     11.36 o
   0  -7  15      134.49      131.29     11.18 o
  -3  -6  15       76.18       70.60      6.29 o
  -2  -6  15      278.51      296.22     11.57 o
  -1  -6  15       50.23       48.42      4.00 o
   0  -6  15       91.86       85.29      4.96 o
   1  -6  15       26.89       45.70      3.78 o
   2  -6  15       23.68       23.32      3.02 o
  -4  -5  15       28.48       34.29      4.82 o
  -3  -5  15        0.85        2.63      2.60 o
  -2  -5  15        9.98        2.20      2.59 o
  -1  -5  15       58.01       54.49      4.60 o
   0  -5  15       39.90       32.01      3.92 o
   1  -5  15      141.95      145.21      6.09 o
   2  -5  15       40.66       41.22      3.43 o
   3  -5  15       10.13        2.02      2.68 o
  -5  -4  15       47.00       67.63      6.02 o
  -4  -4  15        5.12        3.50      2.73 o
  -3  -4  15       20.03       21.72      3.23 o
  -2  -4  15        8.04        6.26      3.81 o
  -1  -4  15       68.08       58.41      4.16 o
   0  -4  15       41.47       47.00      6.24 o
   1  -4  15       20.17       28.51      3.71 o
   2  -4  15       55.63       53.31      7.00 o
   3  -4  15        2.93        7.43      3.08 o
  -6  -3  15       58.02       61.66      8.47 o
  -5  -3  15       31.52       24.02      4.38 o
  -4  -3  15      258.01      278.21     14.33 o
  -3  -3  15       70.88       82.85      4.80 o
  -2  -3  15      146.95      134.83      5.88 o
  -1  -3  15      119.07      104.40      5.48 o
   0  -3  15       47.45       49.44      3.74 o
   1  -3  15      201.68      174.42      8.36 o
   2  -3  15       36.16       30.78      4.14 o
   3  -3  15        0.30        3.75      3.67 o
   4  -3  15      181.51      161.97      8.21 o
  -6  -2  15        2.31        2.72      2.70 o
  -5  -2  15      173.65      171.86      7.64 o
  -4  -2  15       54.04       42.80      3.80 o
  -3  -2  15      271.88      264.54      8.65 o
  -2  -2  15       93.50       98.10      5.69 o
  -1  -2  15       12.00       11.77      4.68 o
   0  -2  15      115.64      125.60      5.53 o
   1  -2  15       16.82       17.48      3.56 o
   2  -2  15       10.15        4.71      3.10 o
   3  -2  15      769.36      782.31     24.24 o
   4  -2  15       70.12       75.95      5.96 o
  -7  -1  15       12.91        7.89      3.08 o
  -6  -1  15        6.41        8.06      2.86 o
  -5  -1  15       13.24       15.66      2.97 o
  -4  -1  15       29.01       33.33      3.10 o
  -3  -1  15       14.60       16.27      3.58 o
  -2  -1  15      228.09      228.66     10.00 o
  -1  -1  15      240.30      244.81     13.57 o
   0  -1  15      306.40      282.39     11.16 o
   1  -1  15       20.99       17.28      3.72 o
   2  -1  15      179.92      197.82      9.24 o
   3  -1  15        1.65       -1.37      4.22 o
   4  -1  15      192.59      185.20      9.60 o
  -7   0  15        7.61        5.58      2.97 o
  -6   0  15       14.78       18.56      3.35 o
  -5   0  15      117.27      121.04      5.00 o
  -4   0  15       35.63       35.50      3.06 o
  -3   0  15       47.74       47.74      3.32 o
  -2   0  15       68.58       69.52      4.31 o
  -1   0  15        0.05        1.57      2.26 o
   0   0  15      111.43       96.61      6.41 o
   1   0  15        0.52       -1.32      2.82 o
   2   0  15       73.64       70.38      5.76 o
   3   0  15       14.25        6.14      3.63 o
   4   0  15      175.73      183.24     15.16 o
  -7   1  15      169.19      177.96      7.62 o
  -6   1  15      124.64      147.77      6.65 o
  -5   1  15        0.52        0.59      1.92 o
  -4   1  15      181.59      188.09      6.26 o
  -3   1  15        6.72        6.28      2.17 o
  -2   1  15       28.00       27.00      2.73 o
  -1   1  15       46.91       34.25      4.44 o
   0   1  15       62.66       57.29      3.51 o
   1   1  15      341.00      329.59     17.41 o
   2   1  15      100.55      108.82      7.17 o
   3   1  15      138.43      119.82      7.86 o
  -7   2  15       17.81       18.17      3.38 o
  -6   2  15       20.22       17.82      3.19 o
  -5   2  15       22.94       25.20      2.89 o
  -4   2  15      200.91      237.91      7.18 o
  -3   2  15      289.59      303.08      8.20 o
  -2   2  15      186.81      198.46      7.55 o
  -1   2  15        8.64       13.98      3.57 o
   0   2  15      278.50      253.92      8.01 o
   1   2  15       47.54       59.62      5.54 o
   2   2  15      249.00      245.37     11.00 o
   3   2  15      208.61      206.24     15.25 o
  -7   3  15      100.07      101.55      5.90 o
  -6   3  15        7.01        8.31      3.13 o
  -5   3  15       46.95       50.74      3.57 o
  -4   3  15       18.89       21.00      2.77 o
  -3   3  15      180.76      204.59      7.90 o
  -2   3  15      168.45      166.20      7.05 o
  -1   3  15       55.87       61.06      4.61 o
   0   3  15       13.65       12.62      3.64 o
   1   3  15      193.72      200.38     12.22 o
   2   3  15        0.02       -2.92      2.92 o
  -6   4  15       95.35       96.03      8.17 o
  -5   4  15       13.66       11.82      3.07 o
  -4   4  15      104.26       91.68      6.20 o
  -3   4  15       21.23       18.14      3.46 o
  -2   4  15        0.04        0.91      2.59 o
  -1   4  15       98.28       92.43      5.51 o
   0   4  15        6.91        5.22      2.28 o
   1   4  15       15.12       20.58      3.31 o
   2   4  15       17.91       19.24      5.76 o
  -6   5  15        0.15       -1.86      2.54 o
  -5   5  15       24.35       24.83      3.73 o
  -4   5  15      169.17      171.17      7.64 o
  -3   5  15       71.55       71.35      8.37 o
  -2   5  15      103.48      114.40     11.94 o
  -1   5  15      122.04      120.80      8.95 o
   0   5  15        0.00        1.40      2.84 o
   1   5  15      229.00      221.11      8.35 o
  -4   6  15       28.92       34.12      4.30 o
  -3   6  15        6.44        6.61      3.20 o
  -2   6  15       10.36       16.26      3.66 o
  -1   6  15      184.32      181.16      7.97 o
  -2  -5  16        0.09       -1.09      4.57 o
  -1  -5  16      139.70      149.77      8.45 o
   0  -5  16      216.29      220.95     16.09 o
  -3  -4  16       68.46       82.23      5.13 o
  -2  -4  16      177.21      181.51      7.28 o
  -1  -4  16       20.44       15.30      3.07 o
   0  -4  16        9.75       14.75      2.90 o
   1  -4  16       16.25       16.50      3.44 o
  -4  -3  16       19.45       25.54      3.61 o
  -3  -3  16      355.79      402.96     23.74 o
  -2  -3  16       64.25       82.94      4.91 o
  -1  -3  16       21.10       22.23      3.55 o
   0  -3  16      281.49      271.53     17.81 o
   1  -3  16       30.58       33.76      4.34 o
   2  -3  16       15.00        3.71      3.21 o
  -5  -2  16       56.41       74.66      6.24 o
  -4  -2  16      175.70      200.07      7.70 o
  -3  -2  16       33.81       54.29      5.11 o
  -2  -2  16       33.02       30.05      3.50 o
  -1  -2  16      175.10      191.03     12.23 o
   0  -2  16       11.63        9.59      3.42 o
   1  -2  16      113.66       93.33      6.45 o
   2  -2  16        3.82        6.37      3.42 o
  -5  -1  16        1.20        0.89      2.63 o
  -4  -1  16        8.04       11.14      3.66 o
  -3  -1  16        6.46        9.14      2.87 o
  -2  -1  16        0.65       -0.76      2.31 o
  -1  -1  16       24.62       24.32      7.30 o
   0  -1  16       11.66        4.16      5.15 o
   1  -1  16        0.47       -2.69      2.69 o
   2  -1  16        0.73        2.13      3.25 o
  -6   0  16       14.39       17.93      5.50 o
  -5   0  16       63.83       64.51      4.77 o
  -4   0  16      104.31      101.15      6.03 o
  -3   0  16       66.86       63.56      6.84 o
  -2   0  16        3.72        2.84      2.53 o
  -1   0  16        1.98        0.92      5.42 o
   0   0  16        1.48        2.43      4.33 o
   1   0  16      150.45      136.00     12.09 o
   2   0  16        5.06       14.31      4.01 o
  -6   1  16       76.48       89.06      6.49 o
  -5   1  16       58.56       49.47      3.67 o
  -4   1  16       17.83       22.40      2.89 o
  -3   1  16      430.75      441.72     11.51 o
  -2   1  16      537.70      574.80     50.12 o
  -1   1  16        5.59        6.31      3.73 o
   0   1  16       63.40       68.65      5.99 o
   1   1  16        0.02       -0.90      3.30 o
   2   1  16      123.56      100.83     12.14 o
  -5   2  16        2.03        4.73      2.43 o
  -4   2  16      194.38      212.48      6.96 o
  -3   2  16       18.75       25.47      3.70 o
  -2   2  16      160.16      163.19      9.02 o
  -1   2  16       23.26       35.31      9.40 o
   0   2  16       22.77       33.67      7.38 o
   1   2  16       20.40       20.89      4.31 o
  -5   3  16       16.17       18.40      2.87 o
  -4   3  16       18.10       19.25      3.45 o
  -3   3  16        7.16        5.36      5.01 o
  -2   3  16       79.07       94.81      5.61 o
  -1   3  16        0.21       -1.97      3.06 o
   0   3  16       12.33       15.66      2.82 o
  -4   4  16       40.97       28.96      3.93 o
  -3   4  16       53.23       55.35      4.87 o
  -2   4  16       51.71       50.77      4.62 o
  -1   4  16       12.91       15.35      3.47 o
  -2  -2  17        2.49        2.61      4.50 o
  -3  -1  17      242.94      279.82     15.62 o
  -2  -1  17       38.29       26.81      4.70 o
  -1  -1  17       39.69       29.71      4.81 o
  -3   0  17      209.27      213.59     10.51 o
  -2   0  17      110.75      115.68     11.36 o
  -1   0  17       29.16       22.50      4.58 o
  -3   1  17       59.06       80.89      9.52 o
  -2   1  17        3.31        8.54      4.52 o
  -1   1  17      107.28      125.58     11.72 o
 
